# Supplementary material for: The importance of variant reinterpretation in inherited cardiovascular diseases: Establishing the optimal timeframe
Source: PLoS One. 2024 May 1;19(5):e0297914. doi: 10.1371/journal.pone.0297914 (PMC11062523; doi:10.1371/journal.pone.0297914)
Supplement: S1 Table — (XLSX) [file pone.0297914.s001.xlsx]

## Sheet: Hoja1
Supplementary table 1: Genetic variants included in the reinterpretation.
Genetic variant	Original classification	Classification after reinterpretation	ACMG criteria
ABCC9:c.256G>A; p.(Glu86Lys)	VUS	VUS	PM2_Sp+PP3
ABCC9:c.971G>A; p.(Arg324His)	VUS	VUS	PM2_Sp+BP4
ABCC9:c.1255A>G; p.(Ile419Val)	VUS	VUS	PM2_Sp+BP4
ABCC9:c.1982G>A; p.(Arg661His)	VUS	VUS	PM2_Sp+BP4
ABCC9:c.2050G>A; p.(Gly684Ser)	VUS	B	BA1+BP4
ABCC9:c.2093-7T>C	VUS	B	BA1
ABCC9:c.2269C>T; p.(Gln757*)	VUS	VUS	PM2_Sp
ABCC9:c.2710G>A; p.(Val904Ile)	VUS	VUS	PM2_Sp+BP4
ACTC1:c.76G>A; p.(Asp26Asn)	VUS	LP	PM2_Sp+PS4_Md+PP1_St+PP2
ACTC1:c.455-7C>T	VUS	VUS	BP4
ACTC1:c.751A>G; p.(Thr251Ala)	VUS	VUS	PM2_Sp+PP3+PP2
ACTN2:c.302A>G; p.(Asn101Ser)	VUS	VUS	PM2_Sp+BP4
ACTN2:c.580C>T; p.(Arg194Trp)	VUS	VUS	PM2_Sp+PP3
ACTN2:c.1304C>T; p.(Thr435Ile)	VUS	VUS	PM2_Sp+BP4
ACTN2:c.1372G>A; p.(Val458Met)	VUS	VUS	PM2_Sp
ACTN2:c.1484C>T; p.(Thr495Met)	VUS	LB	BS1+BP4
ACTN2:c.1930G>A; p.(Ala644Thr)	VUS	LB	BS1+BP4
ACTN2:c.1984C>T; p.(Arg662Trp)	VUS	VUS	NA
ACTN2:c.2047C>G; p.(His683Asp)	VUS	VUS	PM2_Sp+BP4
ACTN2:c.2057T>A; p.(Ile686Asn)	VUS	VUS	PM2_Sp+BP4
ACTN2:c.2367+1G>T	VUS	VUS	PM2_Sp+PP3
ACTN2:c.2677G>A; p.(Asp893Asn)	VUS	VUS	BS1
AKAP9:c.619A>G; p.(Ile207Val)	VUS	VUS	PM2_Sp+BP4
AKAP9:c.1204G>A; p.(Glu402Lys)	VUS	LB	BS1+BP4
AKAP9:c.1259A>G; p.(Gln420Arg)	VUS	VUS	BP4
AKAP9:c.1508A>G; p.(Gln503Arg)	VUS	LB	BS1+BP4
AKAP9:c.2673T>G; p.(Ser891Arg)	VUS	VUS	PM2_Sp+BP4
AKAP9:c.2930A>G; p.(Asn977Ser)	VUS	LB	BS1+BP4
AKAP9:c.2957A>G; p.(Glu986Gly)	LP	VUS	PM2_Sp+BP4
AKAP9:c.3395G>A; p.(Arg1132His)	VUS	LB	BS1+BP4
AKAP9:c.3563T>C; p.(Ile1188Thr)	VUS	VUS	BP4
AKAP9:c.4023A>T; p.(Gln1341His)	VUS	VUS	PM2_Sp+BP4
AKAP9:c.4246-6A>T	VUS	LB	BS1+BS4
AKAP9:c.5246T>C; p.(Ile1749Thr)	VUS	B	BA1+BP4
AKAP9:c.5510C>T; p.(Pro1837Leu)	VUS	VUS	PM2_Sp+BP4
AKAP9:c.5705G>A; p.(Arg1902His)	VUS	LB	BS1+BP4
AKAP9:c.5737C>G; p.(Leu1913Val)	VUS	LB	BS1+BP4
AKAP9:c.5840G>A; p.(Arg1947His)	VUS	VUS	PM2_Sp+BP4
AKAP9:c.5978-4A>G	VUS	B	BA1
AKAP9:c.6002T>C; p.(Leu2001Ser)	LP	VUS	PM2_Sp+BP4
AKAP9:c.6037G>A; p.(Glu2013Lys)	VUS	B	BA1+BP4
AKAP9:c.6176A>G; p.(Glu2059Gly)	VUS	LB	BS1+BP4
AKAP9:c.6508-1G>A	VUS	VUS	PM2_Sp+PP3
AKAP9:c.7314A>T; p.(Glu2438Asp)	VUS	LB	BS1+BP4
AKAP9:c.7488T>G; p.(Asn2496Lys)	VUS	LB	BS1+BP4
AKAP9:c.7655C>A; p.(Ala2552Asp)	VUS	VUS	PM2_Sp+BP4
AKAP9:c.8524A>G; p.(Met2842Val)	VUS	VUS	PM2_Sp+BP4
AKAP9:c.8989T>G; p.(Leu2997Val)	VUS	VUS	PM2_Sp+BP4
AKAP9:c.9224A>G; p.(Tyr3075Cys)	VUS	VUS	PM2_Sp+BP4
AKAP9:c.9329G>A; p.(Arg3110Lys)	VUS	VUS	BP4
AKAP9:c.10304G>A; p.(Arg3435Gln)	VUS	VUS	PM2_Sp+BP4
AKAP9:c.10741T>G; p.(Cys3581Gly)	VUS	LB	BS1+BP4
AKAP9:c.11077T>C; p.(Ser3693Pro)	VUS	VUS	PM2_Sp+BP4
ANK2:c.110G>A; p.(Arg37His)	LP/VUS	VUS	PM2_Sp
ANK2:c.158G>C; p.(Gly53Ala)	VUS	VUS	BP4
ANK2:c.669+3A>G	VUS	B	BA1
ANK2:c.868G>A; p.(Gly290Ser)	VUS	VUS	BP4
ANK2:c.1075G>A; p.(Asp359Asn)	VUS	VUS	PM2_Sp+BP4
ANK2:c.2017G>C; p.(Gly673Arg)	LP	VUS	PM2_Sp+PP3
ANK2:c.2029A>G; p.(Met677Val)	VUS	VUS	PM2_Sp+BP4
ANK2:c.2048A>G; p.(Asp683Gly)	VUS	VUS	PM2_Sp+BP4
ANK2:c.2752G>C; p.(Asp918His)	VUS	VUS	PM2_Sp+BP4
ANK2:c.(3125+1_3126-1)_(3224+1_3225-1)dup	VUS	VUS	PM2_Sp+PS2_St
ANK2:c.3303T>G; p.(Asn1101Lys)	VUS	VUS	PM2_Sp+BP4
ANK2:c.3313T>C; p.(Trp1105Arg)	VUS	VUS	PM2_Sp+PP3
ANK2:c.3379+4C>T	VUS	LB	BS1+BS4
ANK2:c.4373A>G; p.(Glu1458Gly)	LP	VUS	BS1+BP4+PP1_St
ANK2:c.4912A>G; p.(Asn1638Asp)	VUS	LB	BS1+BP4
ANK2:c.5027A>G; p.(Glu1676Gly)	VUS	VUS	PM2_Sp+BP4
ANK2:c.6176C>T; p.(Thr2059Met)	LP	B	BA1+BP4
ANK2:c.6205C>T; p.(Arg2069Cys)	VUS	LB	BS1+BP4
ANK2:c.6206G>A; p.(Arg2069His)	VUS	B	BA1+BP4
ANK2:c.6316A>G; p.(Arg2106Gly)	VUS	VUS	PM2_Sp+BP4
ANK2:c.6854T>C; p.(Ile2285Thr)	VUS	LB	BS1+BP4
ANK2:c.7148C>T; p.(Pro2383Leu)	LP	LB	BS1+BP4
ANK2:c.7372A>T; p.(Ser2458Cys)	LP/VUS	VUS	PM2_Sp
ANK2:c.7397G>A; p.(Arg2466His)	VUS	B	BA1+BP4
ANK2:c.8182G>A; p.(Glu2728Lys)	VUS	VUS	BP4
ANK2:c.9185A>G; p.(Glu3062Gly)	LP/VUS	VUS	PM2_Sp
ANK2:c.10702C>T; p.(Arg3568Trp)	VUS	VUS	BS1
ANK2:c.11791G>A; p.(Glu3931Lys)	LP	B	BA1
ANKRD1:c.234A>T; p.(Arg78Ser)	VUS	VUS	BS1
ANKRD1:c.652-13_652-10delinsCC	VUS	VUS	PM2_Sp
ANKRD1:c.805C>T; p.(Arg269*)	VUS	VUS	PM2_Sp
ANKRD1:c.827C>T; p.(Ala276Val)	VUS	B	BA1
BAG3:c.230C>T; p.(Pro77Leu)	VUS	LB	BS1+BP4
BAG3:c.508C>T; p.(Arg170Trp)	VUS	VUS	PM2_Sp+BP4
CACNA1C:c.911T>C; p.(Ile304Thr)	VUS	LB	BS1+BP4
CACNA1C:c.1649A>G; p.(Asn550Ser)	VUS	VUS	BP4+PP2
CACNA1C:c.2429C>T; p.(Thr810Met)	VUS	VUS	PP2
CACNA1C:c.2548_2550del; p.(Glu850del)	VUS	B	BA1+PM4_Sp
CACNA1C:c.2807T>C; p.(Phe936Ser)	VUS	VUS	PM2_Sp+PP2
CACNA1C:c.2853+7C>T	VUS	VUS	BP4
CACNA1C:c.3109-10C>T	VUS	B	BA1
CACNA1C:c.3196A>T; p.(Ile1066Phe)	LP	VUS	PM2_Sp+PP3+PP2
CACNA1C:c.3587A>C; p.(Glu1196Ala)	VUS	VUS	PM2_Sp+PP3+PP2
CACNA1C:c.5086G>A; p.(Ala1696Thr)	VUS	LB	BS1+BP4
CACNA1C:c.5263G>A; p.(Val1755Ile)	LP/VUS	VUS	BS1
CACNA1C:c.5809C>T; p.(Arg1937Cys)	LP/VUS	B	BA1+BP4
CACNA1C:c.6062G>A; p.(Arg2021Gln)	VUS	B	BA1+BP4
CACNA1C:c.6155G>T; p.(Gly2052Val)	VUS	LB	BS1+BP4
CACNA1C:c.6169C>T; p.(Arg2057Trp)	LP	VUS	PM2_Sp+BP4
CACNA1C:c.6305A>G; p.(Lys2102Arg)	VUS	LB	BS1+BP4
CACNA1G:c.895G>A; p.(Gly299Ser)	VUS	B	BA1+BP4+PP2
CACNA1G:c.1879G>A; p.(Gly627Arg)	VUS	B	BA1+BP4
CACNA1G:c.2453+10C>T	VUS	B	BA1
CACNA1G:c.3691-6C>G	VUS	B	BA1
CACNA1H:c.13G>A; p.(Ala5Thr)	VUS	B	BA1+BP4
CACNA1H:c.1844C>T; p.(Thr615Met)	VUS	B	BA1
CACNA1H:c.3584G>A; p.(Arg1195Gln)	VUS	LB	BS1+BP4
CACNA1H:c.3617C>T; p.(Pro1206Leu)	VUS	B	BA1+BP4
CACNA1H:c.3950A>G; p.(Asp1317Gly)	LP/VUS	VUS	PM2_Sp+PP3
CACNA1H:c.5888-2A>G	LP	VUS	PM2_Sp+PP3
CACNA1H:c.6379G>A; p.(Gly2127Ser)	VUS	VUS	PM2_Sp+BP4
CACNA1I:c.905A>G; p.(Asp302Gly)	VUS	B	BA1
CACNA1I:c.940G>A; p.(Gly314Ser)	VUS	VUS	PM2_Sp
CACNA1I:c.6388C>A; p.(Leu2130Ile)	VUS	B	BA1+BP4
CACNA1I:c.6563C>T; p.(Pro2188Leu)	VUS	LB	BS1+BP4
CACNA2D1:c.2423C>G; p.(Ser808Cys)	VUS	VUS	PM2_Sp+BP4
CACNA2D1:c.2918A>T; p.(Asn973Ile)	VUS	LB	BS1+BP4
CACNA2D1:c.3122G>A; p.(Arg1041Gln)	LP	VUS	PM2_Sp+PP3
CACNB2:c.673A>G; p.(Ile225Val)	VUS	LB	BS1+BP4
CACNB2:c.771C>A; p.(His257Gln)	VUS	VUS	PM2_Sp+BP4
CACNB2:c.853G>A; p.(Val285Ile)	VUS	VUS	PM2_Sp+BP4
CACNB2:c.1511C>T; p.(Thr504Ile)	VUS	B	BA1+BP4
CACNB2:c.1702G>A; p.(Val568Ile)	VUS	LB	BS1+BP4
CALM1:c.307G>A; p.(Ala103Thr)	VUS	LP	PM2_Sp+PP2+PS2_St
CALR3:c.215G>A; p.(Gly72Asp)	VUS	B	BA1+BP4
CASQ2:c.229C>T; p.(Leu77Phe)	LP	VUS	PM2_Sp
CASQ2:c.(234+1_235-1)_(*1_?)dup; dup ex. 2-11	VUS	VUS	PM2_Sp
CASQ2:c.338G>A; p.(Ser113Asn)	LP	VUS	BS1
CASQ2:c.567C>G; p.(Phe189Leu)	VUS	B	BA1
CASQ2:c.730C>T; p.(His244Tyr)	LP/VUS	B	BA1
CASQ2:c.928G>A; p.(Asp310Asn)	VUS	B	BA1+BP4
CASQ2:c.985C>G; p.(Pro329Ala)	VUS	VUS	PM2_Sp
CAV3:c.216C>G; p.(Cys72Trp)	LP	B	BA1+PP3+BS4
CAV3:c.244G>A; p.(Val82Ile)	VUS	LB	BS1+BP4
CAV3:c.305C>T; p.(Ala102Val)	VUS	VUS	PM2_Sp
COL3A1:c.1472G>A; p.(Arg491Gln)	VUS	VUS	PM2_Sp
CRYAB:c.-10C>A	VUS	VUS	PM2_Sp
CRYAB:c.205C>T; p.(Arg69Cys)	VUS	VUS	BS1+PP3
CRYAB:c.503C>G; p.(Ala168Gly)	VUS	VUS	PM2_Sp+BP4
CRYAB:c.511G>A; p.(Ala171Thr)	VUS	VUS	PM2_Sp
CSRP3:c.10T>C; p.(Trp4Arg)	LP	B	BA1+BS4
CSRP3:c.190C>T; p.(Arg64Cys)	VUS	VUS	PM2_Sp+PS4_Sp+PP3+PM1_Sp
CSRP3:c.535A>G; p.(Thr179Ala)	LP	VUS	PM2_Sp+BP4
CTF1:c.454G>C; p.(Ala152Pro)	VUS	VUS	PM2_Sp+BP4
CTF1:c.571G>A; p.(Asp191Asn)	VUS	VUS	PM2_Sp
CTNNA3:c.580-8C>T	VUS	B	BA1
CTNNA3:c.1129-2A>T	VUS	B	BA1
CTNNA3:c.(1374+1_1375-1)_(1531+1_1532-1)del	LP	VUS	PM2_Sp
CTNNA3:c.1733-1G>C	VUS	VUS	PM2_Sp+PP3
CTNNA3:c.1850T>C; p.(Ile617Thr)	VUS	B	BA1+BP4
CTNNA3:c.1900G>A; p.(Glu634Lys)	VUS	B	BA1+BP4
CTNNA3:c.2501G>T; p.(Arg834Leu)	VUS	LB	BS1+BP4
CTNNA3:c.2638dup; p.(Ile880Asnfs*9)	VUS	VUS	BS1
CTNNA3:c.457G>C; p.(Ala153Pro)	VUS	B	BA1+BP4
DES:c.250G>A; p.(Gly84Ser)	VUS	VUS	BP4
DES:c.407T>A; p.(Leu136His)	VUS	VUS	PP3
DES:c.635G>A; p.(Arg212Gln)	LP	VUS	BS1+PP3
DES:c.874G>C; p.(Ala292Pro)	VUS	VUS	PM2_Sp+PP3
DES:c.935A>C; p.(Asp312Ala)	LP	B	BA1+PM1_Md
DES:c.1093G>C; p.(Asp365His)	VUS	VUS	PM2_Sp+PP3+PM1_Md
DES:c.1122C>G; p.(Ile374Met)	VUS	VUS	PM2_Sp+PM1_Md
DES:c.1354G>A; p.(Glu452Lys)	VUS	VUS	PP3
DMD:c.326G>C; p.(Gly109Ala)	VUS	VUS	PM2_Sp+PP3
DMD:c.600C>G; p.(Phe200Leu)	VUS	VUS	PM2_Sp+PP3
DMD:c.664T>A; p.(Tyr222Asn)	VUS	VUS	PM2_Sp
DMD:c.923C>T; p.(Thr308Ile)	VUS	B	BA1+BP4
DMD:c.1754T>G; p.(Ile585Ser)	VUS	VUS	PM2_Sp
DMD:c.2764T>G; p.(Phe922Val)	VUS	VUS	BP4
DMD:c.2827C>T; p.(Arg943Cys)	VUS	LB	BS1+BP4
DMD:c.3816G>T; p.(Leu1272Phe)	VUS	VUS	PM2_Sp+BP4
DMD:c.4093C>T; p.(Leu1365Phe)	VUS	B	BA1
DMD:c.4328A>G; p.(Gln1443Arg)	VUS	VUS	PM2_Sp+BP4
DMD:c.4397A>G; p.(Asn1466Ser)	LP	VUS	BP4
DMD:c.4529A>G; p.(Lys1510Arg)	VUS	B	BA1+BP4
DMD:c.5134C>G; p.(Gln1712Glu)	VUS	VUS	PM2_Sp+BP4
DMD:c.5270T>C; p.(Ile1757Thr)	VUS	VUS	PM2_Sp+BP4
DMD:c.6614+7C>T	VUS	VUS	BP4
DMD:c.6953C>T; p.(Ala2318Val)	VUS	VUS	BP4
DMD:c.7016A>G; p.(His2339Arg)	VUS	VUS	PM2_Sp+BP4
DMD:c.7288G>C; p.(Gly2430Arg)	VUS	VUS	PM2_Sp+BP4
DMD:c.7427A>G; p.(Asn2476Ser)	VUS	VUS	BP4
DMD:c.7543_8217del; del ex. 52-55	LP	VUS	PM2_Sp+PVS1_Md
DMD:c.7988C>G; p.(Thr2663Arg)	VUS	LB	BS1+BP4
DMD:c.8110T>C; p.(Trp2704Arg)	LP	VUS	PM2_Sp
DMD:c.8555A>G; p.(Lys2852Arg)	VUS	VUS	PM2_Sp+BP4
DMD:c.9025C>G; p.(Leu3009Val)	VUS	VUS	PM2_Sp+BP4
DMD:c.9225-10T>C	VUS	VUS	PM2_Sp+BP4
DMD:c.9395C>A; p.(Ala3132Asp)	VUS	VUS	PM2_Sp
DMPK:c.1030C>T; p.(Arg344Trp)	VUS	LB	BS1+BP4
DMPK:c.1177-5C>T	VUS	B	BA1
DMPK:c.1375-5C>T	VUS	VUS	PM2_Sp+BP4
DMPK:C.*2C>T	VUS	VUS	PM2_Sp
DPP6:c.65G>A; p.(Ser22Asn)	VUS	VUS	PM2_Sp+BP4
DSC2:c.371A>G; p.(His124Arg)	VUS	VUS	PM2_Sp+BP4
DSC2:c.857G>T; p.(Gly286Val)	VUS	LB	BS1+BP4
DSC2:c.915_917del; p.(Thr307del)	LP/VUS	VUS	PM2_Sp+PM4_Sp
DSC2:c.959A>C; p.(Gln320Pro)	VUS	VUS	PM2_Sp+BP4
DSC2:c.1073C>T; p.(Thr358Ile)	LP	B	BA1+BP4
DSC2:c.1435C>T; p.(Arg479Cys)	VUS	VUS	PM2_Sp+BP4
DSC2:c.1787C>T; p.(Ala596Val)	VUS	B	BA1
DSC2:c.1789G>T; p.(Val597Phe)	VUS	B	BA1+BP4
DSC2:c.2194T>G; p.(Leu732Val)	VUS	B	BA1+BP4
DSC2:c.2603C>T; p.(Ser868Phe)	LP/VUS	VUS	NA
DSC2:c.2636A>G; p.(Asp879Gly)	VUS	B	BA1
DSG2:c.137G>A; p.(Arg46Gln)	LP	LP	PM2_Sp+PS4_St+PS3_Sp
DSG2:c.166G>A; p.(Val56Met)	VUS	B	BA1+BP4
DSG2:c.221A>G; p.(His74Arg)	VUS	B	BA1+BP4
DSG2:c.430G>A; p.(Glu144Lys)	LP/VUS	B	BA1+BP4
DSG2:c.437G>T; p.(Arg146Leu)	VUS	B	BA1
DSG2:c.484del; p.(Asp162Metfs*10)	LP	LP	PM2_Sp+PVS1_VS*
DSG2:c.527C>T; p.(Thr176Ile)	VUS	VUS	NA
DSG2:c.880A>G; p.(Lys294Glu)	VUS	VUS	PM2_Sp+PS4_Sp+BP4
DSG2:c.882dup; p.(Val295Serfs*6)	LP	P	PM2_Sp+PS4_Sp+PVS1_VS*
DSG2:c.1003A>G; p.(Thr335Ala)	LP/VUS	B	BA1+BP4
DSG2:c.1174G>A; p.(Val392Ile)	VUS	B	BA1+BP4
DSG2:c.1255G>A; p.(Asp419Asn)	VUS	VUS	PM2_Sp+PP3
DSG2:c.1281A>T; p.(Arg427Ser)	LP/VUS	VUS	PM2_Sp+BP4
DSG2:c.1423+6T>A	VUS	VUS	PM2_Sp+BP4
DSG2:c.1527T>A; p.(Asp509Glu)	VUS	VUS	BP4
DSG2:c.1912G>A; p.(Gly638Arg)	LP/VUS	LB	BS1+BP4
DSG2:c.1921G>A; p.(Ala641Thr)	VUS	VUS	BP4
DSG2:c.1928G>C; p.(Gly643Ala)	VUS	VUS	PM2_Sp+BP4
DSG2:c.2234C>T; p.(Thr745Met)	VUS	VUS	BP4
DSG2:c.2335-5_2335-3del	VUS	VUS	PM2_Sp+BP4
DSG2:c.3209C>T; p.(Thr1070Met)	VUS	B	BA1+BP4
DSP:c.88G>A; p.(Val30Met)	VUS	B	BA1+BP4
DSP:c.50T>G; p.(Met17Arg)	VUS	VUS	PM2_Sp+BP4
DSP:c.242G>A; p.(Cys81Tyr)	VUS	LB	BS1+BP4
DSP:c.337C>T; p.(Gln113*)	LP	LP	PM2_Sp+PVS1_VS
DSP:c.423-2A>G	VUS	LP	PM2_Sp+PVS1_VS
DSP:c.868G>A; p.(Glu290Lys)	VUS	LP	PM2_Sp+PS4_Sp+PP3+PP1_Sp+PS2_Md
DSP:c.916G>A; p.(Ala306Thr)	VUS	VUS	BP4
DSP:c.937_939del; p.(Ser313del)	LP	VUS	PM2_Sp+PM4_Sp
DSP:c.1015A>C; p.(Asn339His)	VUS	VUS	PM2_Sp
DSP:c.1266+6G>A	VUS	VUS	BP4
DSP:c.1266+6G>T	LP	B	BA1
DSP:c.1333A>T; p.(Ile445Phe)	VUS	VUS	PM2_Sp
DSP:c.1696G>A; p.(Ala566Thr)	VUS	LB	BS1+BP4
DSP:c.1714C>T; p.(Arg572Trp)	VUS	VUS	PM2_Sp
DSP:c.2113A>G; p.(Lys705Glu)	VUS	VUS	PM2_Sp+BP4
DSP:c.2281G>A; p.(Asp761Asn)	VUS	VUS	PM2_Sp+BP4
DSP:c.2436+6T>C	VUS	VUS	PM2_Sp+BP4
DSP:c.2515C>T; p.(His839Tyr)	VUS	VUS	PM2_Sp+BP4
DSP:c.2631_2652del; p.(Leu878Serfs*4)	LP	LP	PM2_Sp+PVS1_VS
DSP:c.2684A>G; p.(Tyr895Cys)	LP	LB	BS1+BP4
DSP:c.2723G>T; p.(Arg908Leu)	VUS	VUS	PM2_Sp+BP4
DSP:c.3005G>A; p.(Arg1002Gln)	VUS	VUS	BP4
DSP:c.3134G>A; p.(Arg1045Gln)	VUS	VUS	BP4
DSP:c.3221C>T; p.(Ala1074Val)	VUS	VUS	PM2_Sp+BP4
DSP:c.3323A>G; p.(Asn1108Ser)	VUS	VUS	PM2_Sp+BP4
DSP:c.3399C>G; p.(Asp1133Glu)	LP/VUS	VUS	PM2_Sp+BP4
DSP:c.3688G>T; p.(Asp1230Tyr)	LP	VUS	PM2_Sp
DSP:c.3715C>T; p.(Leu1239Phe)	VUS	VUS	PM2_Sp+BP4
DSP:c.3800G>A; p.(Arg1267Gln)	VUS	VUS	PM2_Sp
DSP:c.3862A>C; p.(Lys1288Gln)	VUS	VUS	BS1+PP3
DSP:c.4274G>A; p.(Arg1425Lys)	VUS	VUS	PM2_Sp+BP4
DSP:c.4358A>C; p.(Gln1453Pro)	VUS	VUS	PM2_Sp
DSP:c.5120A>T; p.(Gln1707Leu)	VUS	VUS	PM2_Sp+BP4
DSP:c.5291T>C; p.(Leu1764Pro)	VUS	VUS	PM2_Sp+BP4
DSP:c.5598G>C; p.(Gln1866His)	VUS	VUS	PM2_Sp+BP4
DSP:c.5834G>A; p.(Arg1945His)	VUS	VUS	PM2_Sp+BP4
DSP:c.5984T>C; p.(Leu1995Ser)	VUS	VUS	PM2_Sp+BP4
DSP:c.6062C>G; p.(Ala2021Gly)	VUS	VUS	PM2_Sp+BP4
DSP:c.6247C>T; p.(Arg2083Cys)	VUS	VUS	NA
DSP:c.6497G>A; p.(Arg2166Gln)	VUS	VUS	PM2_Sp+BP4
DSP:c.6607G>C; p.(Val2203Leu)	VUS	VUS	PM2_Sp+BP4
DSP:c.6881C>G; p.(Ala2294Gly)	VUS	B	BA1
DSP:c.7552G>A; p.(Val2518Ile)	VUS	VUS	PM2_Sp+BP4
DSP:c.8149T>C; p.(Trp2717Arg)	VUS	VUS	PM2_Sp
DSP:c.8224C>T; p.(His2742Tyr)	VUS	VUS	PM2_Sp+BP4
DSP:c.8309A>G; p.(Tyr2770Cys)	VUS	VUS	PM2_Sp
DSP:c.8402G>A; p.(Arg2801His)	LP/VUS	VUS	BP4
DSP:c.8440C>T; p.(Pro2814Ser)	VUS	VUS	PM2_Sp+BP4
DSP:c.8455A>G; p.(Met2819Val)	VUS	VUS	PM2_Sp+BP4
DTNA:c.1000G>A; p.(Val334Ile)	VUS	B	BA1+BP4
DTNA:c.1492-10G>T	VUS	B	BA1
KCND3:c.5C>A; p.(Ala2Glu)	VUS	VUS	BS1+PP3+PP2
EMD:c.166G>A; p.(Ala56Thr)	VUS	VUS	BP4
EMD:c.428C>T; p.(Ser143Phe)	VUS	VUS	BP4
EYA4:c.347C>T; p.(Ala116Val)	VUS	VUS	BP4
EYA4:c.866C>T; p.(Thr289Met)	VUS	B	BA1+BP4
EYA4:c.1592A>C; p.(Lys531Thr)	VUS	VUS	PM2_Sp+PP3
FBN1:c.4270C>G; p.(Pro1424Ala)	VUS	VUS	BS1+(PP3+PM5_Md)
FBN1:c.4306G>A; p.(Val1436Met)	VUS	B	BA1+BP4
FBN1:c.4321G>A; p.(Gly1441Arg)	LP	VUS	BS1
FBN1:c.4406G>T; p.(Arg1469Leu)	VUS	VUS	PM2_Sp+PP3
FBN1:c.6008G>A; p.(Gly2003Glu)	VUS	VUS	PM2_Sp+PP3
FBN1:c.8149G>A; p.(Glu2717Lys)	VUS	VUS	BS1+PP1_Md
FBN1:c.8176C>T; p.(Arg2726Trp)	VUS	B	BA1
FHL2:c.85G>A; p.(Val29Met)	VUS	B	BA1
FHL2:c.337C>T; p.(Arg113Cys)	VUS	VUS	BS1+PP3
FKTN:c.22G>T; p.(Val8Leu)	VUS	VUS	BS1
FKTN:c.607C>T; p.(Arg203*)	P	P	PM2_Sp+PS4_Sp+PVS1_VS*
FKTN:c.653A>T; p.(Glu218Val)	VUS	VUS	PM2_Sp
FKTN:c.672del; p.(Asp225Metfs*15)	LP	P	PM2_Sp+PVS1_VS*
FLNA:c.5146dup; p.(Gln1716Profs*77)	LP	LP	PM2_Sp+PVS1_VS*
FLNA:c.5972C>T; p.(Ser1991Leu)	VUS/LB	B	BA1
FLNA:c.7450C>T; p.(Arg2484Cys)	VUS	VUS	NA
FLNC:c.923G>C; p.(Gly308Ala)	VUS	VUS	PM2_Sp
FLNC:c.1169A>G; p.(Asn390Ser)	VUS	VUS	PM2_Sp+BP4
FLNC:c.1223del; p.(Gly408Alafs*6)	LP	LP	PM2_Sp+PVS1_VS
FLNC:c.1255G>A; p.(Gly419Ser)	VUS	VUS	PM2_Sp
FLNC:c.1885C>T; p.(Arg629Trp)	VUS	VUS	NA
FLNC:c.2141T>C; p.(Ile714Thr)	VUS	VUS	PM2_Sp
FLNC:c.2389+5G>A	VUS	VUS	PM2_Sp
FLNC:c.2707G>C; p.(Asp903His)	VUS	VUS	PM2_Sp
FLNC:c.2891T>C; p.(Leu964Pro)	VUS	VUS	PM2_Sp+PP3
FLNC:c.3304C>T; p.(Pro1102Ser)	VUS	VUS	PP3
FLNC:c.3535G>C; p.(Asp1179His)	VUS	VUS	PM2_Sp+PP3
FLNC:c.3626A>T; p.(Asp1209Val)	VUS	VUS	PM2_Sp+PP3
FLNC:c.3872G>A; p.(Arg1291His)	VUS	VUS	BP4
FLNC:c.4021C>T; p.(Arg1341*)	LP	LP	PM2_Sp+PVS1_VS
FLNC:c.4763C>G; p.(Ala1588Gly)	VUS	VUS	BS1
FLNC:c.5054C>T; p.(Pro1685Leu)	VUS	VUS	PM2_Sp+PP3
FLNC:c.5221G>A; p.(Glu1741Lys)	VUS	VUS	BP4
FLNC:c.5644A>G; p.(Ile1882Val)	VUS	B	BA1+BP4
FLNC:c.5951C>T; p.(Pro1984Leu)	VUS	VUS	PM2_Sp+BS4
FLNC:c.5954C>T; p.(Ser1985Leu)	VUS	VUS	BS1
FLNC:c.6022A>G; p.(Lys2008Glu)	VUS	VUS	PM2_Sp+BP4
FLNC:c.6083C>T; p.(Pro2028Leu)	LP	VUS	PM2_Sp+PP3
FLNC:c.6404A>G; p.(Lys2135Arg)	VUS	VUS	PM2_Sp+BP4
FLNC:c.6610G>T; p.(Glu2204*)	LP	LP	PM2_Sp+PVS1_VS
FLNC:c.6998-5C>T	VUS	B	BA1
FLNC:c.7280C>T; p.(Ala2427Val)	VUS	VUS	PM2_Sp+PP3
GAA:c.70G>A; p.(Ala24Thr)	VUS	VUS	PM2_Sp+BP4
GAA:c.461G>A; p.(Arg154His)	VUS	VUS	PM2_Sp
GAA:c.655G>A; p.(Gly219Arg)	LP	LP	PM2_Sp+PP3+PS3_Md+PM3_St
GAA:c.693-4G>T	VUS	VUS	PM2_Sp+BP4
GAA:c.850G>A; p.(Ala284Thr)	VUS	VUS	PM2_Sp
GAA:c.851C>G; p.(Ala284Gly)	VUS	VUS	PM2_Sp+BP4
GAA:c.1375G>C; p.(Asp459His)	VUS	VUS	PM2_Sp
GAA:c.1438-7_1438-5del	VUS	VUS	PM2_Sp
GAA:c.1744G>A; p.(Ala582Thr)	VUS	VUS	PM2_Sp+PP3
GAA:c.1888+10_1888+11insC	VUS	VUS	PM2_Sp
GAA:c.2164A>T; p.(Thr722Ser)	VUS	VUS	PM2_Sp+PP3
GJA1:c.226C>A; p.(Arg76Ser)	LP	VUS	PM2_Sp+PS4_Sp+(PP3+PM5_Md)
GJA5:c.578C>T; p.(Pro193Leu)	VUS	VUS	PM2_Sp
GLA:c.525C>G; p.(Asp175Glu)	VUS	VUS	PM2_Sp+PP2+PP4
GLA:c.613C>T; p.(Pro205Ser)	P/LP	P	PM2_Sp+PS4_Sp+PP3+PP1_St+(PP2+PS3_St)+PP4
GLA:c.(639+1_640-1)_(*1_?)del; del ex. 5-7	LP	P	PM2_Sp+PVS1_St+PS3_St+PP4
GPD1L:c.520G>A; p.(Glu174Lys)	LP/VUS	LB	BS1+BP4
GPD1L:c.839C>T; p.(Ala280Val)	VUS	VUS	BS1+BP4+PP1_St+PS3_Sp
GPD1L:c.878T>C; p.(Met293Thr)	VUS	VUS	PM2_Sp
GPD1L:c.1009G>T; p.(Val337Phe)	VUS	VUS	PM2_Sp
HCN1:c.268C>A; p.(Gln90Lys)	VUS	VUS	PM2_Sp+BP4+PP2
HCN2:c.1218+10G>A	VUS	VUS	BP4
HCN4:c.196G>A; p.(Glu66Lys)	VUS	VUS	PM2_Sp+BP4+PP2
HCN4:c.340G>A; p.(Gly114Arg)	VUS	VUS	PM2_Sp+BP4+PP2
HCN4:c.493C>T; p.(Pro165Ser)	VUS	VUS	PM2_Sp+BP4+PP2
HCN4:c.1820T>C; p.(Met607Thr)	VUS	B	BA1+PP3+PP2
HCN4:c.2069A>G; p.(Asn690Ser)	VUS	VUS	PM2_Sp+BS4+PP2
HCN4:c.2210A>G; p.(Gln737Arg)	VUS	VUS	BS1
HCN4:c.2217T>G; p.(Asn739Lys)	VUS	VUS	PM2_Sp+BP4
HCN4:c.2420G>A; p.(Arg807His)	VUS	LB	BS1+BP4
HCN4:c.2650C>G; p.(Pro884Ala)	VUS	VUS	PM2_Sp+BP4
HCN4:c.2653G>A; p.(Gly885Arg)	VUS	VUS	BP4
HCN4:c.2730C>A; p.(Phe910Leu)	VUS	LB	BS1+BP4
HCN4:c.2800C>T; p.(Arg934Cys)	LP	VUS	BS1
HCN4:c.2864C>T; p.(Pro955Leu)	VUS	VUS	BP4
HCN4:c.3209G>A; p.(Gly1070Asp)	VUS	VUS	PM2_Sp+BP4
HCN4:c.3305G>A; p.(Arg1102His)	VUS	VUS	PM2_Sp+BP4
HCN4:c.3338T>C; p.(Met1113Thr)	VUS	VUS	BP4
HCN4:c.3502_3505del; p.(Phe1168Glyfs*12)	VUS	VUS	NA
JPH2:c.427G>A; p.(Val143Ile)	VUS	VUS	PM2_Sp+BP4
JPH2:c.439G>T; p.(Val147Leu)	VUS	VUS	PM2_Sp+BP4
JPH2:c.541G>A; p.(Ala181Thr)	VUS	VUS	PM2_Sp+BP4
JPH2:c.692G>A; p.(Arg231Gln)	VUS	LB	BS1+BP4
JPH2:c.734G>A; p.(Arg245His)	VUS	VUS	PM2_Sp+BP4
JPH2:c.869C>T; p.(Thr290Ile)	VUS	LB	BS1+BP4
JPH2:c.931G>A; p.(Gly311Ser)	VUS	VUS	PM2_Sp+PP3
JPH2:c.1062G>C; p.(Met354Ile)	VUS	VUS	BP4
JPH2:c.1261_1264dup; p.(Leu422Argfs*56)	LP	VUS	PM2_Sp
JPH2:c.1380G>A; p.(Ala460=)	VUS	LB	BS1+BP7
JPH2:c.1625G>A; p.(Arg542His)	VUS	VUS	PM2_Sp+BP4
JPH2:c.1796C>T; p.(Pro599Leu)	VUS	VUS	PM2_Sp+BP4
JPH2:c.1808C>T; p.(Pro603Leu)	VUS	LB	BS1+BP4
JUP:c.56C>T; p.(Thr19Ile)	VUS	LB	BS1+BP4
JUP:c.475G>T; p.(Val159Leu)	VUS	VUS	BP4
JUP:c.526C>T; p.(Arg176Trp)	LP/VUS	VUS	NA
JUP:c.545C>T; p.(Ser182Leu)	VUS	VUS	BS1
JUP:c.1910G>T; p.(Arg637Leu)	VUS	VUS	PM2_Sp+BP4
JUP:c.2191G>A; p.(Asp731Asn)	VUS	VUS	PM2_Sp+BP4
KCNA5:c.79G>A; p.(Gly27Ser)	VUS	B	BA1+BP4
KCNA5:c.460C>A; p.(Arg154Ser)	VUS	LB	BS1+BP4
KCNA5:c.634C>T; p.(Arg212Cys)	VUS	B	BA1
KCNE1:c.253G>A; p.(Asp85Asn)	VUS/LB	B	BA1+BP4
KCNE2:c.22A>G; p.(Thr8Ala)	LP/VUS	B	BA1
KCNE2:c.29C>T; p.(Thr10Met)	P	VUS	BS1
KCNE2:c.229C>T; p.(Arg77Trp)	VUS	LB	BS1+BS3
KCNE3:c.40C>A; p.(Leu14Met)	VUS	VUS	NA
KCNE3:c.46G>A; p.(Ala16Thr)	VUS	VUS	BP4
KCNE3:c.158G>T; p.(Arg53Leu)	VUS	VUS	PM2_Sp
KCNE3:c.304A>G; p.(Met102Val)	VUS	VUS	BP4
KCNE4:c.86T>C; p.(Leu29Pro)	VUS	VUS	BP4
KCNE4:c.91G>A; p.(Asp31Asn)	VUS	VUS	BP4
KCNE4:c.517G>A; p.(Gly173Arg)	VUS	VUS	PM2_Sp+BP4
KCNH2:c.52A>G; p.(Ile18Val)	VUS	VUS	PM2_Sp+PM1_St
KCNH2:c.215C>G; p.(Pro72Arg)	LP	LP	PM2_Sp+PS4_Sp+(PP3+PM5_Md)+PM1_St
KCNH2:c.221_242del; p.(Thr74Argfs*35)	LP	LP	PM2_Sp+PVS1_VS
KCNH2:c.422C>T; p.(Pro141Leu)	VUS	B	BA1+PM1_Sp
KCNH2:c.526C>T; p.(Arg176Trp)	LP	VUS	BS1
KCNH2:c.542G>A; p.(Arg181Gln)	VUS	B	BA1+BP4
KCNH2:c.640G>A; p.(Glu214Lys)	VUS	VUS	PM2_Sp
KCNH2:c.865G>A; p.(Glu289Lys)	VUS	VUS	BS1
KCNH2:c.873G>A; p.(Met291Ile)	VUS	VUS	PM2_Sp
KCNH2:c.1039C>T; p.(Pro347Ser)	VUS	B	BA1+PM1_Sp
KCNH2:c.1229G>A; p.(Trp410*)	LP	LP	PM2_Sp+PVS1_VS
KCNH2:c.1312G>T; p.(Glu438*)	LP	LP	PM2_Sp+PVS1_VS
KCNH2:c.1681G>A; p.(Ala561Thr)	LP	P	PM2_Sp+PS4_Md+(PP3+PM5_Md)+PP1_Md+PM1_St
KCNH2:c.1744C>T; p.(Arg582Cys)	P	P	PM2_Sp+PS4_St+PP3+(PM1_St+PS3_Md)
KCNH2:c.1810G>A; p.(Gly604Ser)	P/LP	P	PM2_Sp+PS4_St+PP3+PP1_St+(PM1_St+PS3_St)
KCNH2:c.1969G>A; p.(Gly657Ser)	LP	P	PM2_Sp+PS4_Sp+PP3+PP1_Sp+ (PM1_St+PS3_Md)
KCNH2:c.2119T>C; p.(Tyr707His)	LP/VUS	VUS	PM2_Sp+PP3+PM1_Md*
KCNH2:c.2592+3G>A	VUS	VUS	PM2_Sp+BP4
KCNH2:c.2717C>T; p.(Ser906Leu)	VUS	VUS	BS1+PP3+PM1_Md
KCNH2:c.2734dup; p.(Arg912Profs*8)	LP/VUS	LP	PM2_Sp+PVS1_VS
KCNH2:c.2860C>T; p.(Arg954Cys)	P	VUS	PM1_Md*
KCNH2:c.2941A>G; p.(Ser981Gly)	VUS	VUS	BS1+PM1_Md*
KCNH2:c.2962T>G; p.(Ser988Ala)	VUS	VUS	PM2_Sp+PM1_Md*
KCNH2:c.3211A>G; p.(Met1071Val)	VUS	VUS	PM1_Md*
KCNH2:c.3289G>A; p.(Val1097Ile)	VUS	VUS	PM2_Sp+PM1_Md*
KCNJ2:c.1229A>G; p.(Asn410Ser)	VUS	LB	BS1+BP4
KCNJ2:c.23G>T; p.(Arg8Leu)	VUS	VUS	PM2_Sp+BP4
KCNJ2:c.277G>A; p.(Val93Ile)	VUS	VUS	BS1+PP1_Mod*
KCNJ2:c.923C>T; p.(Thr308Met)	VUS	VUS	PM2_Sp+PP3
KCNJ5:c.409G>A; p.(Val137Met)	LP	VUS	PM2_Sp+PP3
KCNJ5:c.630G>A; p.(Met210Ile)	VUS	LB	BS1+BP4
KCNJ8:c.1160G>A; p.(Arg387Lys)	VUS	VUS	PM2_Sp+BP4
KCNQ1:c.512A>C; p.(Tyr171Ser)	LP/VUS	P	PM2_Sp+PP3+PP1_St+(PM1_St+PP2)
KCNQ1:c.646_647del; p.(Gly216Leufs*68)	LP	LP	PM2_Sp+PVS1_VS
KCNQ1:c.649T>A; p.(Ser217Thr)	VUS	LP	PM2_Sp+PP3+PM1_St*
KCNQ1:c.684-5C>T	VUS	VUS	PM2_Sp+BP4
KCNQ1:c.817C>T; p.(Leu273Phe)	P	P	PM2_Sp+PS4_St+PP3+(PM1_St+PS3_St)+PP1_St
KCNQ1:c.820A>G; p.(Ile274Val)	VUS	VUS	BS1+PP3+PM1_St
KCNQ1:c.859G>T; p.(Ala287Ser)	VUS	LP	PM2_Sp+(PP3+PM5_Md)+PM1_St
KCNQ1:c.875G>A; p.(Gly292Asp)	P	VUS	BS1+PP3+PM1_St
KCNQ1:c.(921+1_922-1)_(1128+1_1129-1)del	LP	LP	PM2_Sp+PVS1_Md+PP1_St
KCNQ1:c.1097G>A; p.(Arg366Gln)	LP	LP	PM2_Sp+PS4_Md+(PP3+PM5_Md)+(PM1_St+PS3_Md)
KCNQ1:c.1343dup; p.(Glu449Argfs*14)	P	P	PM2_Sp+PS4_Sp+PVS1_VS*
KCNQ1:c.1406C>T; p.(Pro469Leu)	VUS	VUS	PM2_Sp+PM1_Sp*
KCNQ1:c.1553G>A; p.(Arg518Gln)	VUS	VUS	PM1_St
LAMA4:c.1633C>T; p.(Arg545Cys)	VUS	B	BA1+BP4
LAMP2:c.331A>G; p.(Ile111Val)	VUS	VUS	PM2_Sp+BP4
LAMP2:c.583del; p.(Ser195Glnfs*47)	LP	LP	PM2_Sp+PVS1_VS
LAMP2:c.586A>T; p.(Thr196Ser)	VUS	LB	BS1+BP4
LAMP2:c.661G>A; p.(Gly221Arg)	LP/VUS	B	BA1
LAMP2:c.778C>T; p.(His260Tyr)	VUS	VUS	BP4
LAMP2:c.1054del; p.(Val352Phefs*6)	LP	P	PM2_Sp+PVS1_St+PS2_St
LDB3:c.253C>T; p.(Arg85Cys)	LP	VUS	PM2_Sp+BP4
LDB3:c.345-7C>T	VUS	VUS	PM2_Sp+BP4
LDB3:c.548+5_548+6delinsTA	VUS	VUS	PM2_Sp
LDB3:c.726_731dup; p.(Pro243_Asp244dup)	VUS	VUS	PM2_Sp+PM4_Md
LMNA:c.658C>T; p.(Arg220Cys)	VUS	VUS	PM2_Sp+PS4_Sp
LMNA:c.931A>T; p.(Lys311*)	LP	P	PM2_Sp+PVS1_VS+PS2_Md
LMNA:c.961C>T; p.(Arg321*)	P	P	PM2_Sp+PS4_Md+PVS1_VS+PP1_St
LMNA:c.976T>A; p.(Ser326Thr)	VUS	VUS	NA
LMNA:c.1004G>A; p.(Arg335Gln)	VUS	VUS	NA
LMNA:c.1202G>A; p.(Arg401His)	VUS	VUS	NA
LMNA:c.1274_1280del; p.(Glu425Alafs*53)	P	LP	PM2_Sp+PVS1_VS
LMNA:c.1279C>T; p.(Arg427Cys)	VUS	VUS	PM2_Sp
LMNA:c.1459T>C; p.(Phe487Leu)	VUS	VUS	PM2_Sp
LMNA:c.1580G>A; p.(Arg527His)	P	P	PP1_St+PS3_St*
LMNA:c.1634G>A; p.(Arg545His)	LP	VUS	BS1+PP3
LMNA:c.1879C>T; p.(Arg627Cys)	VUS	VUS	PM2_Sp+PS4_Sp
LMNA:c.1961G>A; p.(Arg654Gln)	VUS	VUS	PM2_Sp
MYBPC3:c.223G>A; p.(Asp75Asn)	VUS	VUS	PM2_Sp+PS4_Md
MYBPC3:c.(406+1_407-1)_(1090+1_1091-1)del	LP	LP	PM2_Sp+PVS1_St+PP1_Sp
MYBPC3:c.323del; p.(Pro108Leufs*51)	LP	LP	PM2_Sp+PVS1_VS*
MYBPC3:c.451G>A; p.(Asp151Asn)	VUS	VUS	PM2_Sp+PS4_Sp+BP4
MYBPC3:c.478C>T; p.(Arg160Trp)	VUS	B	BA1
MYBPC3:c.496G>A; p.(Val166Met)	VUS	VUS	PM2_Sp
MYBPC3:c.532G>A; p.(Val178Met)	P	VUS	PM2_Sp+PS4_Md
MYBPC3:c.565G>A; p.(Val189Ile)	LP	B	BA1+BP4
MYBPC3:c.573G>A; p.(Trp191*)	LP	LP	PM2_Sp+PVS1_VS
MYBPC3:c.646G>A; p.(Ala216Thr)	VUS	B	BA1+BS4
MYBPC3:c.655G>T; p.(Val219Phe)	VUS	LP	PM2_Sp+PS4_Sp+PM5_Md+PS3_St
MYBPC3:c.667G>A; p.(Glu223Lys)	VUS	VUS	BS1
MYBPC3:c.772G>A; p.(Glu258Lys)	P	P	PM2_Sp+PS4_St+PP1_St+PS3_Md
MYBPC3:c.821+3G>T	LP	LP	PM2_Sp+PS4_Sp+PS3+St
MYBPC3:c.905G>A; p.(Arg302Lys)	VUS	VUS	PM2_Sp+BP4
MYBPC3:c.956A>C; p.(Glu319Ala)	VUS	VUS	BP4
MYBPC3:c.961G>A; p.(Val321Met)	LP	LB	BS1+BP4
MYBPC3:c.977G>A; p.(Arg326Gln)	LP/VUS	B	BA1+BP4
MYBPC3:c.1021G>A; p.(Gly341Ser)	VUS	VUS	PP3
MYBPC3:c.1321G>A; p.(Glu441Lys)	LP	LB	BS1+BP4+BS3
MYBPC3:c.1351+1G>A	P/LP	P	PM2_Sp+PS4_Sp+PVS1_VS+PP1_Sp
MYBPC3:c.1373G>A; p.(Arg458His)	VUS	VUS	PM2_Sp+BP4
MYBPC3:c.1435G>A; p.(Glu479Lys)	VUS	VUS	PM2_Sp
MYBPC3:c.1483C>G; p.(Arg495Gly)	P	P	PM2_Sp+PS4_St+PM5_Md+PM1_St
MYBPC3:c.1484G>A; p.(Arg495Gln)	LP	P	PM2_Sp+PS4_St+PM5_Md+PP1_St+PM1_St
MYBPC3:c.1505G>A; p.(Arg502Gln)	P/LP/VUS	P	PM2_Sp+PS4_St+PM5_Md+PP1_St+PM1_St
MYBPC3:c.1513_1515del; p.(Lys505del)	P/LP/VUS	VUS	PM2_Sp+PS4_Md+PM4_Sp
MYBPC3:c.1519G>A; p.(Gly507Arg)	VUS	B	BA1+PP3
MYBPC3:c.1522C>T; p.(Gln508*)	VUS	LP	PM2_Sp+PVS1_VS*
MYBPC3:c.1624G>C; p.(Glu542Gln)	P	P	PM2_Sp+PS4_St+BP4+PP1_St+PS3_St
MYBPC3:c.1808T>C; p.(Ile603Thr)	VUS	VUS	PM2_Sp+PS4_Sp+PP3
MYBPC3:c.1814A>G; p.(Asp605Gly)	VUS	VUS	NA
MYBPC3:c.1928-2A>G	P	P	PM2_Sp+PS4_St+PVS1_VS+PP1_St
MYBPC3:c.2033C>A; p.(Ala678Asp)	VUS	VUS	PM2_Sp+BP4
MYBPC3:c.2176C>T; p.(Arg726Cys)	P/VUS	VUS	NA
MYBPC3:c.2190del; p.(Lys731Argfs*23)	LP/VUS	P	PM2_Sp+PS4_Sp+PVS1_VS
MYBPC3:c.2210C>G; p.(Thr737Arg)	LP	VUS	PM2_Sp
MYBPC3:c.2274C>T; p.(Gly758=)	VUS	VUS	PM2_Sp+(BP7+PM4_Md)
MYBPC3:c.2308+1G>A	P/LP	P	PM2_Sp+PS4_St+PVS1_VS
MYBPC3:c.2308G>A; p.(Asp770Asn)	LP	P	PM2_Sp+PS4_St+PS3_St
MYBPC3:c.2311G>A; p.(Val771Met)	VUS	VUS	PM2_Sp+PS4_Sp+BP4
MYBPC3:c.2441_2443del; p.(Lys814del)	VUS	VUS	PM2_Sp+PS4_Sp+PM4_Sp
MYBPC3:c.2458C>T; p.(Arg820Trp)	LP	VUS	PM2_Sp+PS4_Md+PM5_Md
MYBPC3:c.2470G>A; p.(Asp824Asn)	VUS	VUS	PM2_Sp+BP4
MYBPC3:c.2497G>A; p.(Ala833Thr)	LP	B	BA1+BP4
MYBPC3:c.2539_2548delinsG; p.(Tyr847_Asn850delinsAsp)	LP	VUS	PM2_Sp+PM4_Md
MYBPC3:c.2670dup; p.(Arg891Alafs*160)	P/LP	P	PM2_Sp+PS4_Md+PVS1_VS+PP1_Sp
MYBPC3:c.2686G>A; p.(Val896Met)	VUS	B	BA1+BP4
MYBPC3:c.2764G>A; p.(Gly922Arg)	VUS	VUS	PM2_Sp+BP4
MYBPC3:c.2870C>G; p.(Thr957Ser)	VUS	B	BA1+BP4
MYBPC3:c.3020G>A; p.(Trp1007*)	VUS	P	PM2_Sp+PS4_Sp+PVS1_VS
MYBPC3:c.3116A>G; p.(His1039Arg)	VUS	VUS	PM2_Sp
MYBPC3:c.3217C>T; p.(Arg1073Trp)	VUS	VUS	PM2_Sp+BP4
MYBPC3:c.3234G>A; p.(Trp1078*)	LP	P	PM2_Sp+PS4_Sp+PVS1_VS
MYBPC3:c.3253G>C; p.(Glu1085Gln)	VUS	VUS	PM2_Sp
MYBPC3:c.3277G>A; p.(Gly1093Ser)	VUS	VUS	PM2_Sp+PP3
MYBPC3:c.3328del; p.(Met1110Trpfs*79)	P	P	PM2_Sp+PS4_Md+PVS1_VS
MYBPC3:c.3357C>A; p.(Tyr1119*)	LP	LP	PM2_Sp+PVS1_VS
MYBPC3:c.3569G>T; p.(Arg1190Leu)	LP	VUS	PM2_Sp
MYBPC3:c.3742G>A; p.(Gly1248Arg)	VUS	VUS	PM2_Sp+BP4+PM1_St
MYBPC3:c.3811C>T; p.(Arg1271*)	P/LP	LP	PM2_Sp+PS4_Md+PVS1_Md+PP1_Sp
MYH11:c.1151C>T; p.(Ala384Val)	VUS	VUS	PM2_Sp
MYH11:c.5296G>A; p.(Val1766Ile)	VUS	VUS	BP4
MYH6:c.-8G>A	VUS	B	BA1
MYH6:c.135G>C; p.(Glu45Asp)	VUS	VUS	PM2_Sp+BP4
MYH6:c.622G>A; p.(Asp208Asn)	VUS	B	BA1+BP4
MYH6:c.934G>A; p.(Ala312Thr)	VUS	VUS	PM2_Sp+BP4
MYH6:c.1000G>A; p.(Asp334Asn)	VUS	VUS	PM2_Sp+PP3
MYH6:c.2051-15_2051-8del	VUS	VUS	PM2_Sp
MYH6:c.2383C>T; p.(Arg795Trp)	VUS	VUS	PP3
MYH6:c.2540C>T; p.(Thr847Met)	VUS	VUS	NA
MYH6:c.3010G>T; p.(Ala1004Ser)	LP/VUS	B	BA1
MYH6:c.3230A>T; p.(Gln1077Leu)	VUS	B	BA1+PP3
MYH6:c.3584G>A; p.(Arg1195His)	VUS	VUS	PP3
MYH6:c.3594C>G; p.(His1198Gln)	VUS	VUS	PM2_Sp+BP4+PP2
MYH6:c.3883G>C; p.(Glu1295Gln)	VUS	B	BA1+PP3
MYH6:c.4026C>A; p.(Cys1342*)	VUS	VUS	PM2_Sp
MYH6:c.4307G>A; p.(Arg1436His)	VUS	VUS	PP3
MYH6:c.4404G>C; p.(Glu1468Asp)	VUS	VUS	PM2_Sp
MYH6:c.5101C>T; p.(Arg1701Trp)	VUS	VUS	PM2_Sp+PP3
MYH6:c.5565+3G>T	VUS	VUS	PM2_Sp+BP4
MYH7:c.115G>A; p.(Val39Met)	VUS	VUS	PM2_Sp+PS4_Sp+PP3
MYH7:c.341T>C; p.(Ile114Thr)	VUS	VUS	PM2_Sp+PS4_Sp+PP3
MYH7:c.728G>A; p.(Arg243His)	P	LP	PM2_Sp+PS4_Sp+PP3+PM1_St
MYH7:c.746G>A; p.(Arg249Gln)	P	P	PM2_Sp+PS4_St+PP3+PP1_St+PM1_St
MYH7:c.920C>G; p.(Pro307Arg)	LP/VUS	LP	PM2_Sp+PS4_Sp+PP3+PM1_St
MYH7:c.958G>A; p.(Val320Met)	LP	P	PM2_Sp+PS4_St+PP3+PM1_St
MYH7:c.1168C>G; p.(Leu390Val)	LP	P	PM2_Sp+PS4_Sp+PP1_St+PM1_St
MYH7:c.1207C>T; p.(Arg403Trp)	P	P	PM2_Sp+PS4_St+(PP3+PM5_St/Md)+PP1_St+PM1_St
MYH7:c.1370T>C; p.(Ile457Thr)	VUS	P	PM2_Sp+PS4_St+PP3+PM1_St
MYH7:c.1447G>A; p.(Glu483Lys)	LP	LP	PM2_Sp+PS4_Sp+PP3+PP1_Md+PM1_St
MYH7:c.1452G>C; p.(Lys484Asn)	LP	LP	PM2_Sp+PP3+PM1_St*
MYH7:c.2081G>A; p.(Arg694His)	LP	LP	PM2_Sp+PS4_Sp+(PP3+PM5_Md)+PM1_St
MYH7:c.2221G>A; p.(Gly741Arg)	P/VUS	P	PM2_Sp+PS4_St+(PP3+PM5_Md+PS1_St)+PM1_St
MYH7:c.2221G>C; p.(Gly741Arg)	P	P	PM2_Sp+PS4_Md+(PP3+PM5_Md)+PP1_Sp+PM1_St
MYH7:c.2347C>T; p.(Arg783Cys)	LP	LP	PM2_Sp+PM5_Md+PM1_St
MYH7:c.2389G>A; p.(Ala797Thr)	P	P	PM2_Sp+PS4_St+PP1_St+PM1_St
MYH7:c.2606G>A; p.(Arg869His)	P	P	PM2_Sp+PS4_St+PM1_St
MYH7:c.3056C>A; p.(Thr1019Asn)	P	VUS	PM2_Sp+BP4
MYH7:c.3133C>T; p.(Arg1045Cys)	VUS	VUS	PM2_Sp+PS4_Md+PP3+BS4
MYH7:c.3235C>T; p.(Arg1079Trp)	LP	VUS	BS1
MYH7:c.3279del; p.(Ile1094Leufs*70)	LP	VUS	PM2_Sp+PVS1_Md*
MYH7:c.3610G>C; p.(Gly1204Arg)	LP	VUS	PM2_Sp+PS4_Md+PP2
MYH7:c.3613G>A; p.(Glu1205Lys)	LP/VUS	VUS	PM2_Sp+PS4_Md+PP3
MYH7:c.3652G>C; p.(Glu1218Gln)	VUS	VUS	PM2_Sp+PS4_Sp+PP3
MYH7:c.3830G>A; p.(Arg1277Gln)	VUS	VUS	PM2_Sp+PS4_Sp
MYH7:c.3853+7C>T	VUS	B	BA1
MYH7:c.3972+7G>C	VUS	LB	BS1+BS4
MYH7:c.4066G>A; p.(Glu1356Lys)	P	LP	PM2_Sp+PS4_St+PP3
MYH7:c.4377G>T; p.(Lys1459Asn)	LP	VUS	BS1
MYH7:c.4487A>C; p.(Glu1496Ala)	VUS	VUS	PM2_Sp+PS4_Sp+PP3
MYH7:c.4772T>A; p.(Leu1591Gln)	VUS	VUS	PM2_Sp+BP4
MYH7:c.4954G>T; p.(Asp1652Tyr)	VUS	VUS	PP3
MYH7:c.5065C>G; p.(Arg1689Gly)	VUS	VUS	PM2_Sp+PP3
MYH7:c.5135G>A; p.(Arg1712Gln)	LP	VUS	PM2_Sp+PS4_St
MYH7:c.5231C>T; p.(Ala1744Val)	VUS	VUS	PM2_Sp+BP4
MYH7:c.5422G>A; p.(Gly1808Ser)	LP	VUS	NA
MYH7:c.5533C>T; p.(Arg1845Trp)	P	LP	PM2_Sp+PS4_Md+PP3+PP1_St
MYH7:c.5669A>G; p.(Asn1890Ser)	VUS	VUS	PM2_Sp+BP4
MYH7:c.5779A>T; p.(Ile1927Phe)	VUS	VUS	PM2_Sp+PS4_Sp
MYL2:c.64G>A; p.(Glu22Lys)	P	P	PM2_Sp+PS4_St+PP1_St
MYL2:c.299_309del; p.(Leu100Glnfs*4)	LP	VUS	PM2_Sp+PVS1_St*
MYL2:c.401A>C; p.(Glu134Ala)	LP/VUS	VUS	BS1+PP3
MYL3:c.152T>C; p.(Ile51Thr)	VUS	VUS	PM2_Sp
MYL3:c.170C>A; p.(Ala57Asp)	VUS	VUS	BS1+PP3
MYL3:c.307+4G>C	VUS	VUS	PM2_Sp+BP4
MYL3:c.412C>T; p.(Arg138Trp)	LP	VUS	PM2_Sp+PP3
MYL3:c.427G>A; p.(Glu143Lys)	LP	LP	PM2_Sp+PP3+PM1_St
MYL3:c.461G>A; p.(Arg154His)	VUS	LP	PM2_Sp+PP3+PM1_St
MYL3:c.517A>G; p.(Met173Val)	VUS	LP	PM2_Sp+PS4_Md+PM1_St
MYLK2:c.4G>A; p.(Ala2Thr)	VUS	B	BA1+BP4
MYLK2:c.199G>C; p.(Ala67Pro)	VUS	VUS	PM2_Sp+BP4
MYLK2:c.331C>T; p.(Pro111Ser)	VUS	LB	BS1+BP4
MYLK2:c.434C>T; p.(Ala145Val)	VUS	VUS	PM2_Sp+BP4
MYOZ2:c.76+10A>G	VUS	VUS	BP4
MYOZ2:c.751G>A; p.(Glu251Lys)	VUS	VUS	PM2_Sp+BP4
MYPN:c.140C>T; p.(Pro47Leu)	VUS	VUS	BP4
MYPN:c.308A>T; p.(Asp103Val)	VUS	VUS	BP4
MYPN:c.404C>G; p.(Ala135Gly)	VUS	LB	BS1+BP4
MYPN:c.526C>T; p.(Arg176Cys)	VUS	VUS	PM2_Sp+BP4
MYPN:c.712G>A; p.(Ala238Thr)	VUS	VUS	PM2_Sp+BP4
MYPN:c.719A>G; p.(Gln240Arg)	VUS	VUS	PM2_Sp+BP4
MYPN:c.725C>T; p.(Ala242Val)	VUS	VUS	PM2_Sp+BP4
MYPN:c.734C>G; p.(Ala245Gly)	VUS	B	BA1+BP4
MYPN:c.1013G>A; p.(Arg338His)	VUS	VUS	NA
MYPN:c.1088C>T; p.(Ser363Phe)	VUS	VUS	PM2_Sp+BP4
MYPN:c.1130G>A; p.(Arg377Gln)	VUS	LB	BS1+BP4
MYPN:c.1900G>A; p.(Gly634Arg)	VUS	B	BA1+BP4
MYPN:c.2301C>G; p.(His767Gln)	VUS	VUS	PM2_Sp+BP4
MYPN:c.2654G>A; p.(Arg885Gln)	VUS	VUS	PM2_Sp+BP4
MYPN:c.2897G>C; p.(Cys966Ser)	VUS	VUS	PM2_Sp+PP3
MYPN:c.3136A>C; p.(Thr1046Pro)	VUS	VUS	BP4
MYPN:c.3416G>A; p.(Arg1139His)	VUS	VUS	PM2_Sp+BP4
MYPN:c.3916G>T; p.(Val1306Leu)	VUS	VUS	PM2_Sp+BP4
MYPN:c.3934C>T; p.(Arg1312Trp)	VUS	B	BA1+BP4
MYPN:c.3944T>C; p.(Val1315Ala)	VUS	VUS	BP4
NEBL:c.196A>C; p.(Thr66Pro)	VUS	VUS	PM2_Sp+BP4
NEBL:c.259-2A>T	VUS	VUS	PM2_Sp+PP3
NEBL:c.267C>G; p.(Tyr89*)	VUS	B	BA1
NEBL:c.326T>C; p.(Ile109Thr)	VUS	LB	BS1+BP4
NEBL:c.412G>C; p.(Asp138His)	VUS	VUS	PM2_Sp+BP4
NEBL:c.434C>T; p.(Pro145Leu)	VUS	VUS	PM2_Sp+BP4
NEBL:c.523G>A; p.(Ala175Thr)	VUS	VUS	BP4
NEBL:c.1546G>A; p.(Glu516Lys)	VUS	VUS	PM2_Sp+BP4
NEBL:c.1646A>G; p.(Lys549Arg)	VUS	VUS	PM2_Sp+BP4
NEBL:c.1775C>A; p.(Ala592Glu)	VUS	B	BA1+BP4
NEBL:c.1945C>G; p.(Gln649Glu)	VUS	VUS	PM2_Sp+BP4
NEBL:c.2148+4T>C	VUS	VUS	BS1
NEBL:c.2482A>G; p.(Ile828Val)	VUS	B	BA1+BP4
NEBL:c.2612-6A>G	VUS	VUS	NA
NEBL:c.2848A>G; p.(Met950Val)	VUS	LB	BS1+BP4
NEXN:c.835C>T; p.(Arg279Cys)	VUS	B	BA1+BP4
NEXN:c.865-5G>A	VUS	VUS	BP4
NEXN:c.1435C>T; p.(Leu479Phe)	VUS	VUS	BP4
NEXN:c.1604A>C; p.(Gln535Pro)	VUS	VUS	PM2_Sp+BP4
NEXN:c.1610T>C; p.(Leu537Ser)	VUS	VUS	PM2_Sp+BP4
NEXN:c.1788T>G; p.(Ser596Arg)	VUS	LB	BS1+BP4
NEXN:c.1805C>T; p.(Thr602Met)	VUS	VUS	PM2_Sp+BP4
NOS1AP:c.109G>A; p.(Val37Ile)	VUS	VUS	PM2_Sp+BP4+PP2
NOS1AP:c.1294G>A; p.(Glu432Lys)	VUS	VUS	BP4
NOTCH1:c.311A>G; p.(Asn104Ser)	VUS	VUS	BP4
NOTCH1:c.1100-8C>T	VUS	B	BA1
NOTCH1:c.1567C>T; p.(His523Tyr)	VUS	VUS	BP4
NOTCH1:c.1774C>T; p.(Arg592Cys)	LP	VUS	PM2_Sp
NOTCH1:c.1862G>A; p.(Arg621His)	VUS	B	BA1
NOTCH1:c.2204A>G; p.(Asn735Ser)	VUS	VUS	PM2_Sp
NOTCH1:c.2495C>T; p.(Pro832Leu)	VUS	B	BA1
NOTCH1:c.4013C>T; p.(Ala1338Val)	VUS	VUS	BP4
NOTCH1:c.4028C>T; p.(Ala1343Val)	VUS	B	BA1
NOTCH1:c.4898G>A; p.(Arg1633His)	VUS	VUS	BS1
NOTCH1:c.5837G>A; p.(Arg1946His)	VUS	VUS	BP4
NOTCH1:c.6769G>A; p.(Ala2257Thr)	VUS	VUS	BP4
NOTCH1:c.6814C>T; p.(Arg2272Cys)	VUS	VUS	PM2_Sp
NOTCH1:c.6867C>A; p.(Ser2289Arg)	VUS	VUS	PM2_Sp+BP4
NOTCH1:c.6980G>A; p.(Arg2327Gln)	VUS	B	BA1+BP4
NPPA:c.190A>C; p.(Ser64Arg)	VUS	B	BA1+BP4
NPPA:c.280G>A; p.(Gly94Arg)	VUS	VUS	PM2_Sp+BP4
NUP155:c.1949G>A; p.(Ser650Asn)	VUS	VUS	BP4
NUP155:c.2357G>A; p.(Arg786Gln)	VUS	VUS	BP4
PDLIM3:c.58G>A; p.(Gly20Ser)	VUS	VUS	PM2_Sp
PDLIM3:c.162C>T; p.(Gly54=)	VUS	B	BA1+BP7
PDLIM3:c.439C>T; p.(Arg147Cys)	VUS	VUS	PM2_Sp+BP4
PDLIM3:c.794-4T>C	VUS	VUS	PM2_Sp+BP4
PKP2:c.-7C>T	VUS	VUS	PM2_Sp
PKP2:c.14G>A; p.(Gly5Asp)	VUS	VUS	BP4
PKP2:c.148_151del; p.(Thr50Serfs*61)	P	P	PM2_Sp+PS4_St+PVS1_VS+PP1_Sp
PKP2:c.149C>T; p.(Thr50Ile)	VUS	VUS	PM2_Sp+BP4
PKP2:c.174G>T; p.(Glu58Asp)	VUS/LB	B	BA1+BP4
PKP2:c.184C>A; p.(Gln62Lys)	VUS	VUS	BS1
PKP2:c.259G>C; p.(Val87Leu)	VUS	VUS	PM2_Sp
PKP2:c.275T>A; p.(Leu92*)	P/LP	P	PM2_Sp+PS4_Md+PVS1_VS
PKP2:c.505A>G; p.(Ser169Gly)	VUS	B	BA1
PKP2:c.896G>T; p.(Arg299Leu)	VUS	VUS	PM2_Sp+BP4
PKP2:c.928G>A; p.(Val310Met)	VUS	LB	BS1+BP4
PKP2:c.964G>T; p.(Gly322Cys)	VUS	B	BA1+BP4
PKP2:c.1012A>G; p.(Thr338Ala)	VUS	B	BA1+BP4
PKP2:c.1114G>C; p.(Ala372Pro)	VUS	B	BA1+BP4
PKP2:c.1130T>C; p.(Ile377Thr)	VUS	VUS	NA
PKP2:c.1237C>T; p.(Arg413*)	P	P	PM2_Sp+PS4_Md+PVS1_VS
PKP2:c.1465G>A; p.(Gly489Arg)	LP	VUS	BP4
PKP2:c.1469G>A; p.(Arg490Gln)	VUS	VUS	BP4
PKP2:c.1576A>G; p.(Thr526Ala)	VUS	VUS	BS1
PKP2:c.1643del; p.(Gly548Valfs*15)	P	P	PM2_Sp+PS4_Md+PVS1_VS+PP1_Sp
PKP2:c.1759G>A; p.(Val587Ile)	VUS/LB	B	BA1+BP4
PKP2:c.2013del; p.(Lys672Argfs*12)	P	P	PM2_Sp+PS4_Md+PVS1_VS+PP1_Sp
PKP2:c.2135G>A; p.(Gly712Glu)	VUS	VUS	PM2_Sp+BP4
PKP2:c.2138G>A; p.(Ser713Asn)	VUS	VUS	PM2_Sp+BP4
PKP2:c.2146-1G>C	P	P	PVS1_VS+PP1_St
PKP2:c.2150C>T; p.(Pro717Leu)	VUS	B	BA1+BP4
PKP2:c.2383G>C; p.(Ala795Pro)	VUS	VUS	PM2_Sp+BP4
PKP2:c.2392A>G; p.(Thr798Ala)	VUS	B	BA1+BP4
PKP2:c.2431C>T; p.(Arg811Cys)	VUS	VUS	BP4
PLEC:c.968G>A; p.(Arg323Gln)	VUS	B	BA1+BP4
PRKAG2:c.298G>A; p.(Gly100Ser)	VUS	B	BA1
PRKAG2:c.557G>T; p.(Arg186Leu)	VUS	VUS	PM2_Sp
PRKAG2:c.593C>T; p.(Pro198Leu)	VUS	VUS	PM2_Sp+PS4_Sp+BP4
PRKAG2:c.1107-5C>T	VUS	VUS	PM2_Sp+BP4
PRKAG2:c.1364G>C; p.(Arg455Thr)	VUS	VUS	PM2_Sp
PRKAG2:c.1387G>T; p.(Val463Leu)	LP/VUS	VUS	PM2_Sp+PS4_Sp
PRKAG2:c.1444G>A; p.(Ala482Thr)	LP	VUS	PM2_Sp+PS4_Md+PP3
RANGRF:c.437+9G>T	VUS	VUS	PM2_Sp
RBM20:c.10G>A; p.(Ala4Thr)	VUS	VUS	PM2_Sp
RBM20:c.304C>T; p.(Arg102Trp)	VUS	VUS	PM2_Sp
RBM20:c.305G>A; p.(Arg102Gln)	VUS	VUS	NA
RBM20:c.1104_1585+467del	LP	VUS	PM2_Sp+PVS1_St
RBM20:c.1244G>A; p.(Ser415Asn)	VUS	VUS	PM2_Sp+BP4
RBM20:c.1349G>A; p.(Arg450Gln)	VUS	VUS	PM2_Sp+BP4
RBM20:c.1451C>T; p.(Thr484Ile)	VUS	B	BA1+BP4
RBM20:c.1550G>A; p.(Gly517Asp)	VUS	VUS	PM2_Sp
RBM20:c.1603G>C; p.(Val535Leu)	VUS	VUS	PM2_Sp+BP4
RBM20:c.1874_1880del; p.(Ala625Aspfs*13)	LP	VUS	PM2_Sp+PVS1_St*
RBM20:c.2761A>G; p.(Ile921Val)	VUS	VUS	NA
RBM20:c.3053_3056del; p.(Ser1018Trpfs*85)	VUS	VUS	PM2_Sp+PVS1_St
RBM20:c.3262C>G; p.(Pro1088Ala)	VUS	VUS	PM2_Sp+BP4
RBM20:c.3623C>T; p.(Ala1208Val)	VUS	VUS	PM2_Sp+BP4
RYR2:c.649A>G; p.(Ile217Val)	VUS	VUS	BS1+PM1_Md
RYR2:c.782A>G; p.(His261Arg)	VUS	VUS	PM2_Sp+PP3+PM1_Md*
RYR2:c.1011A>C; p.(Lys337Asn)	LP/VUS	VUS	PM2_Sp+PS4_Sp+PM1_Md
RYR2:c.1259G>A; p.(Arg420Gln)	LP	P	PM2_Sp+PS4_Md+(PP3+PM5_Md)+PP1_St+(PM1_Md+PS3_Md)
RYR2:c.1336G>T; p.(Asp446Tyr)	VUS	VUS	PM1_Md*
RYR2:c.1392C>A; p.(His464Gln)	LP/VUS	VUS	BP4+PM1_Md
RYR2:c.1775G>A; p.(Gly592Glu)	LP/VUS	VUS	PM2_Sp
RYR2:c.2047G>A; p.(Glu683Lys)	LP/VUS	VUS	PM2_Sp
RYR2:c.2573C>T; p.(Thr858Met)	VUS	VUS	BS1
RYR2:c.2755G>A; p.(Val919Met)	VUS	VUS	BS1+PP3
RYR2:c.2795A>G; p.(Asn932Ser)	VUS	VUS	PM2_Sp+PP3
RYR2:c.3038G>A; p.(Arg1013Gln)	VUS	B	BA1
RYR2:c.3067G>A; p.(Asp1023Asn)	VUS	VUS	PM2_Sp
RYR2:c.3244G>A; p.(Gly1082Arg)	VUS	VUS	NA
RYR2:c.3291G>T; p.(Lys1097Asn)	VUS	VUS	PM2_Sp+BP4
RYR2:c.3356G>A; p.(Arg1119His)	VUS	VUS	BS1
RYR2:c.3380A>G; p.(Glu1127Gly)	VUS	B	BA1
RYR2:c.3991A>C; p.(Lys1331Gln)	VUS	VUS	PM2_Sp+BP4
RYR2:c.4321G>A; p.(Val1441Ile)	VUS	VUS	PM2_Sp+BP4
RYR2:c.4465T>C; p.(Cys1489Arg)	VUS/LB	LB	BS1+BP4
RYR2:c.5281A>T; p.(Met1761Leu)	VUS	VUS	PM2_Sp+BP4
RYR2:c.5296_5297delinsAA; p.(Pro1766Asn)	VUS	VUS	PM2_Sp
RYR2:c.5369A>G; p.(Lys1790Arg)	VUS	VUS	PM2_Sp+BP4
RYR2:c.5801C>T; p.(Ala1934Val)	LP	VUS	PM2_Sp+BP4
RYR2:c.5825T>G; p.(Phe1942Cys)	VUS	VUS	BP4
RYR2:c.6280G>T; p.(Gly2094Cys)	VUS	VUS	PM2_Sp+PP3
RYR2:c.7201C>T; p.(Arg2401Cys)	VUS	VUS	(PP3+PM5_Md)+PM1_Md
RYR2:c.7808C>T; p.(Ala2603Val)	VUS	VUS	PM2_Sp
RYR2:c.8831-9A>C	VUS	LB	BS1+BS4
RYR2:c.9050A>G; p.(His3017Arg)	VUS	VUS	PM2_Sp
RYR2:c.9092A>G; p.(Asn3031Ser)	VUS	VUS	PM2_Sp+BP4
RYR2:c.9382G>C; p.(Val3128Leu)	VUS	VUS	PM2_Sp+BP4
RYR2:c.9655G>A; p.(Val3219Met)	VUS	LB	BS1+BS4
RYR2:c.9691A>G; p.(Met3231Val)	LP	VUS	BP4
RYR2:c.9755A>G; p.(His3252Arg)	VUS	LB	BS1+BP4
RYR2:c.9824C>G; p.(Thr3275Arg)	VUS	VUS	PM2_Sp+BP4
RYR2:c.10680T>A; p.(His3560Gln)	VUS	VUS	BS1
RYR2:c.10795G>A; p.(Val3599Ile)	VUS	VUS	PM2_Sp+PP4
RYR2:c.10960G>A; p.(Glu3654Lys)	LP	VUS	PM2_Sp
RYR2:c.11092-6A>G	VUS	VUS	PM2_Sp+BP4
RYR2:c.12056T>C; p.(Met4019Thr)	LP/VUS	VUS	PM2_Sp+PP3+PM1_Md
RYR2:c.12655G>A; p.(Glu4219Lys)	VUS	VUS	PM2_Sp
RYR2:c.12919C>T; p.(Arg4307Cys)	LP/VUS	B	BA1
RYR2:c.12970A>G; p.(Lys4324Glu)	VUS	VUS	PM2_Sp+BP4
RYR2:c.13505T>C; p.(Met4502Thr)	LP	VUS	PM2_Sp+PP3+PM1_Md*
RYR2:c.13600C>T; p.(Pro4534Ser)	VUS	VUS	BP4+PM1_Md
RYR2:c.14632G>A; p.(Glu4878Lys)	LP/VUS	VUS	PM2_Sp+PP3+PM1_Md*
SCN10A:c.688C>G; p.(Pro230Ala)	VUS	VUS	PP3
SCN10A:c.1163T>C; p.(Leu388Pro)	VUS	VUS	BS1+PP3
SCN10A:c.1661T>C; p.(Leu554Pro)	VUS	VUS	BS1
SCN10A:c.1762G>A; p.(Asp588Asn)	VUS	LB	BS1+BP4
SCN10A:c.2441G>A; p.(Arg814His)	VUS	VUS	BS1
SCN10A:c.3410T>A; p.(Val1137Glu)	VUS	VUS	BP4
SCN10A:c.3445G>A; p.(Val1149Met)	VUS	VUS	BS1+PP3
SCN10A:c.3655del; p.(Cys1219Alafs*8)	VUS	VUS	PM2_Sp
SCN10A:c.4378C>T; p.(Arg1460Trp)	VUS	B	BA1
SCN10A:c.4568G>A; p.(Cys1523Tyr)	LP	B	BA1+PP3
SCN10A:c.4581G>A; p.(Met1527Ile)	VUS	LB	BS1+BP4
SCN1B:c.641G>A; p.(Arg214Gln)	VUS	B	BA1+BP4
SCN1B:c.769G>A; p.(Gly257Arg)	VUS	B	BA1+BP4
SCN2B:c.255G>T; p.(Met85Ile)	VUS	VUS	PM2_Sp+BP4
SCN3B:c.29T>C; p.(Leu10Pro)	VUS	VUS	BS1
SCN4B:c.397G>A; p.(Val133Met)	VUS	VUS	PM2_Sp+PP3
SCN4B:c.632C>G; p.(Thr211Arg)	VUS	VUS	BS1
SCN5A:c.4G>A; p.(Ala2Thr)	LP/VUS	VUS	PM2_Sp+PS4_Sp+PM1_Md
SCN5A:c.52C>T; p.(Arg18Trp)	VUS	B	BA1+PP3+PM1_Md
SCN5A:c.287T>C; p.(Leu96Pro)	LP	VUS	PM2_Sp+PP3+PM1_Md*
SCN5A:c.311G>A; p.(Arg104Gln)	LP	LP	PM2_Sp+PS4_Md+PP3+(PM1_Md+PS3_St)+PP4
SCN5A:c.393-5C>A	VUS	VUS	BS1+PM4_Md
SCN5A:c.482+6T>A	VUS	VUS	PM2_Sp+PP3
SCN5A:c.611+3_611+4dup	VUS	LP	PM2_Sp+PP1_St+PP4
SCN5A:c.1097T>C; p.(Phe366Ser)	LP/VUS	LP	PM2_Sp+PP3+PM1_St+PP4*
SCN5A:c.1127G>A; p.(Arg376His)	P	LP	PM2_Sp+PS4_Md+PP1_Md+(PM1_St+PS3_Md)
SCN5A:c.1140+2T>C	VUS	LP	PM2_Sp+PVS1_VS
SCN5A:c.1142C>T; p.(Thr381Ile)	VUS	VUS	PM2_Sp+PP3
SCN5A:c.1333C>G; p.(His445Asp)	P	VUS	NA
SCN5A:c.1381T>G; p.(Leu461Val)	VUS	B	BA1+BP4
SCN5A:c.1775A>G; p.(Asn592Ser)	VUS	VUS	PM2_Sp+BP4
SCN5A:c.1844G>A; p.(Gly615Glu)	LP/VUS	VUS	BS1
SCN5A:c.1855C>T; p.(Leu619Phe)	LP/VUS	VUS	BS1
SCN5A:c.2431C>T; p.(Arg811Cys)	VUS	LP	PM2_Sp+(PP3+PM5_Md)+PM1_St
SCN5A:c.2989G>A; p.(Ala997Thr)	VUS	VUS	BS1
SCN5A:c.3212A>G; p.(Glu1071Gly)	VUS	VUS	PM2_Sp+BP4
SCN5A:c.(3228+1_3229-1)_(*1_?)dup	VUS	VUS	PM2_Sp
SCN5A:c.3489C>A; p.(Asp1163Glu)	VUS	VUS	PM2_Sp+BP4+PP4
SCN5A:c.3530C>G; p.(Pro1177Arg)	LP/VUS	VUS	PM2_Sp
SCN5A:c.3666+2T>C	LP	LP	PM2_Sp+PVS1_VS*
SCN5A:c.3823G>A; p.(Asp1275Asn)	P	P	PM2_Sp+PS4_Sp+PP3+PP1_St+(PS3_St+PM1_Sp)*
SCN5A:c.3840+1G>A	P	P	PM2_Sp+PS4_Md+PVS1_VS+PP4
SCN5A:c.4299+9C>A	VUS	LB	BS1+BP4
SCN5A:c.4437+4C>T	VUS	VUS	BP4
SCN5A:c.4651G>C; p.(Asp1551His)	LP/VUS	LP	PM2_Sp+PP3+PM1_St*
SCN5A:c.4786T>A; p.(Phe1596Ile)	VUS	VUS	BS1+PP3+PM1_Sp*
SCN5A:c.4930C>T; p.(Arg1644Cys)	VUS	VUS	PM2_Sp+(PP3+PM5_Md)+PM1_Sp*
SCN5A:c.5054_5055delinsTT; p.(Glu1685Val)	LP/VUS	VUS	PM2_Sp+PM1_St*
SCN5A:c.5068G>A; p.(Asp1690Asn)	LP/VUS	LP	PM2_Sp+PS4_Md+PP3+PM1_St+PP4
SCN5A:c.5174C>T; p.(Pro1725Leu)	VUS	VUS	PM2_Sp+PP3+
SCN5A:c.5738G>A; p.(Arg1913His)	VUS	VUS	BS1+PP4
SCN5A:c.5845G>A; p.(Ala1949Thr)	VUS	VUS	PP3
SCN5A:c.5848T>G; p.(Tyr1950Asp)	LP	VUS	PM2_Sp+PM1_Sp*
SCN5A:c.6004G>A; p.(Ala2002Thr)	VUS	VUS	BP4+PM1_Sp*
SDHA:c.32T>G; p.(Leu11Arg)	VUS	VUS	PM2_Sp+BP4
SDHA:c.1979C>G; p.(Ala660Gly)	VUS	VUS	NA
SGCB:c.496A>G; p.(Ile166Val)	VUS	VUS	BP4
SGCD:c.91C>T; p.(Arg31Trp)	VUS	VUS	PP3
SGCD:c.294+3A>G	VUS	VUS	PM2_Sp+BP4
SGCD:c.451T>G; p.(Ser151Ala)	VUS	VUS	BS1
SGCD:c.494G>A; p.(Arg165Gln)	VUS	VUS	BS1
SLC8A1:c.473G>A; p.(Gly158Asp)	LP	VUS	PM2_Sp+PP3
SLC8A1:c.1241G>A; p.(Gly414Glu)	VUS	VUS	PM2_Sp+BP4
SLC8A1:c.1291C>T; p.(Arg431Cys)	VUS	VUS	PM2_Sp
SLC8A1:c.2890C>A; p.(Leu964Met)	VUS	VUS	BP4
SLMAP:c.615+6C>T	VUS	LB	BS1+BS4
SLMAP:c.2300A>G; p.(Gln767Arg)	VUS	LB	BS1+BP4
SNTA1:c.221C>T; p.(Pro74Leu)	VUS	B	BA1+BP4
SNTA1:c.700A>T; p.(Arg234Trp)	VUS	VUS	PM2_Sp
SNTA1:c.770C>G; p.(Ala257Gly)	VUS	B	BA1+BP4
SNTA1:c.1169C>T; p.(Ala390Val)	VUS	VUS	PM2_Sp+PP3+PS3_Sp
TCAP:c.53G>A; p.(Arg18Gln)	VUS	VUS	PM2_Sp+BP4
TCAP:c.113G>T; p.(Cys38Phe)	VUS	VUS	NA
TCAP:c.171C>G; p.(Cys57Trp)	LP/VUS	VUS	PM2_Sp
TGFB3:c.223A>G; p.(Ser75Gly)	VUS	VUS	PM2_Sp
TGFB3:c.325G>A; p.(Asp109Asn)	VUS	VUS	PM2_Sp+BP4
TGFB3:c.398G>A; p.(Arg133His)	VUS	VUS	PM2_Sp+BP4
TGFB3:c.755-5T>C	VUS	VUS	BP4
TGFB3:c.97G>A; p.(Gly33Ser)	VUS	VUS	BP4
TGFBR2:c.1159G>A; p.(Val387Met)	P	B	BA1+PP3
TGFBR3:c.766A>G; p.(Ile256Val)	VUS	LB	BS1+BP4
TGFBR3:c.886G>T; p.(Ala296Ser)	VUS	B	BA1+BP4
TMEM43:c.181G>A; p.(Ala61Thr)	VUS	VUS	PM2_Sp+BP4
TMEM43:c.428C>T; p.(Thr143Met)	VUS	VUS	BP4
TMEM43:c.1031T>G; p.(Val344Gly)	VUS	VUS	PM2_Sp+BP4
TMEM43:c.1073C>T; p.(Ser358Leu)	P	P	PM2_Sp+PS4_St+PP1_St+PS3_Sp
TMPO:c.583A>G; p.(Lys195Glu)	VUS	VUS	PM2_Sp+BP4
TMPO:c.659A>G; p.(Gln220Arg)	VUS	VUS	PM2_Sp+BP4
TMPO:c.695C>T; p.(Pro232Leu)	VUS	VUS	PM2_Sp+BP4
TMPO:c.856A>G; p.(Arg286Gly)	VUS	VUS	PM2_Sp+BP4
TMPO:c.891G>C; p.(Gln297His)	VUS	VUS	BP4
TMPO:c.1498A>G; p.(Lys500Glu)	VUS	VUS	PM2_Sp+BP4
TMPO:c.1882A>G; p.(Ile628Val)	VUS	VUS	PM2_Sp+BP4
TNNC1:c.121C>A; p.(Leu41Met)	VUS	VUS	PM2_Sp+PS4_Md+PP3+PP2
TNNC1:c.304C>A; p.(Arg102Ser)	LP/VUS	VUS	PM2_Sp
TNNC1:c.372del; p.(Gly125Alafs*13)	VUS	VUS	PM2_Sp+PVS1_Sp
TNNI3:c.25-4C>T	LP	B	BA1
TNNI3:c.64C>T; p.(Arg22Cys)	VUS	VUS	PM2_Sp
TNNI3:c.218G>T; p.(Gly73Val)	VUS	VUS	PM2_Sp
TNNI3:c.244C>T; p.(Pro82Ser)	LP	B	BA1+PP3
TNNI3:c.371A>G; p.(Glu124Gly)	VUS	VUS	PM2_Sp+PP3
TNNI3:c.485G>A; p.(Arg162Gln)	LP	P	PM2_Sp+PS4_St+BP4+PP1_St+PM1_St
TNNT2:c.101C>T; p.(Ala34Val)	VUS	VUS	PM2_Sp
TNNT2:c.133+1G>A	LP	VUS	PM2_Sp+PVS1_Md
TNNT2:c.230C>T; p.(Pro77Leu)	VUS	VUS	NA
TNNT2:c.311C>A; p.(Ala104Glu)	VUS	VUS	PM2_Sp+PM1_Md
TNNT2:c.422G>A; p.(Arg141Gln)	LP	LP	PM2_Sp+PS4_Sp+PM5_Md+PP1_Md+PM1_Md
TNNT2:c.487_489del; p.(Glu163del)	P	P	PM2_Sp+PS4_St+PM4_Sp+PP1_St
TNNT2:c.662T>C; p.(Ile221Thr)	VUS	VUS	BS1+PP3
TNNT2:c.812A>T; p.(Asn271Ile)	VUS	VUS	PM2_Sp+PS4_Sp+BP4
TNNT2:c.821+1G>A	LP	P	PM2_Sp+PS4_Sp+PVS1_Md+PP1_St+PS3_Md
TNNT2:c.832C>T; p.(Arg278Cys)	LP/VUS	VUS	BS1+PP1_Sp
TNNT2:c.857G>A; p.(Arg286His)	P/VUS	VUS	BS1+PP1_Sp
TP63:c.84T>G; p.(His28Gln)	VUS	VUS	PM2_Sp
TP63:c.992+4A>C	VUS	B	BA1
TP63:c.1912G>C; p.(Val638Leu)	VUS	VUS	PM2_Sp
TPM1:c.375-3C>T	VUS	B	BA1
TPM1:c.841A>G; p.(Met281Val)	VUS	VUS	PM5_Md
TRDN:c.71T>A; p.(Val24Glu)	VUS	LB	BS1+BP4
TRDN:c.125C>T; p.(Thr42Met)	VUS	LB	BS1+BP4
TRDN:c.587C>T; p.(Pro196Leu)	VUS	VUS	PM2_Sp+BP4
TRDN:c.1754G>A; p.(Arg585Gln)	VUS	VUS	BP4
TRDN:c.2131C>T; p.(Arg711Cys)	VUS	VUS	BP4
TRIM63:c.68G>A; p.(Cys23Tyr)	VUS	VUS	PM2_Sp+PS4_Sp+PP3
TRIM63:c.143C>T; p.(Ala48Val)	VUS	B	BA1
TRIM63:c.248_253del; p.(Ile83_Asp85delinsAsn)	VUS	VUS	PM2_Sp+PM4_Md
TRIM63:c.316A>G; p.(Lys106Glu)	VUS	VUS	PM2_Sp
TRIM63:c.434G>A; p.(Cys145Tyr)	VUS	VUS	PM2_Sp+PP3
TRIM63:c.598-8G>A	VUS	VUS	PM2_Sp+BP4
TRIM63:c.831+2T>G	VUS	VUS	PM2_Sp+PP3
TRIM63:c.989A>G; p.(Glu330Gly)	VUS	VUS	PM2_Sp+BP4
TRPM4:c.48G>C; p.(Lys16Asn)	VUS	VUS	BP4
TTN:c.289G>A; p.(Val97Met)	VUS	B	BA1
TRPM4:c.430C>T; p.(Arg144Trp)	VUS	VUS	BP4
TTN:c.583+5G>A	VUS	VUS	PM2_Sp+BP4
TRPM4:c.754C>T; p.(Arg252Cys)	VUS	LB	BS1+BP4
TTN:c.835C>T; p.(Arg279Trp)	VUS	LB	BS1+BP1
TRPM4:c.1535G>T; p.(Gly512Val)	VUS	VUS	PM2_Sp
TRPM4:c.1894C>G; p.(Arg632Gly)	VUS	VUS	PM2_Sp+BP4
TRPM4:c.2531G>A; p.(Gly844Asp)	VUS	B	BA1+BP4
TRPM4:c.2638G>A; p.(Gly880Ser)	VUS	LB	BS1+BP4
TRPM4:c.2665del; p.(His889Thrfs*35)	VUS	VUS	BS1
TRPM4:c.2947A>G; p.(Met983Val)	VUS	VUS	PM2_Sp+BP4
TRPM4:c.3260T>C; p.(Leu1087Pro)	VUS	VUS	PM2_Sp+BP4
TTN:c.1141G>A; p.(Gly381Ser)	VUS	VUS	PM2_Sp+(BP1+BP4)
TTN:c.1492G>A; p.(Val498Ile)	VUS	B	BA1+(BP1+BP4)
TTN:c.1933_1935del; p.(Glu645del)	LP	VUS	PM4_Sp
TTN:c.1973C>T; p.(Thr658Ile)	VUS	VUS	PM2_Sp+(BP1+BP4)
TTN:c.2230G>A; p.(Ala744Thr)	VUS	B	BA1+(BP1+BP4)
TTN:c.2494-5T>C	VUS	VUS	PM2_Sp+BP4
TTN:c.2611G>T; p.(Val871Leu)	VUS	VUS	(BP1+BP4)
TTN:c.2797C>T; p.(Pro933Ser)	VUS	VUS	PM2_Sp+(BP1+BP4)
TTN:c.3020C>T; p.(Ala1007Val)	VUS	VUS	PM2_Sp+(BP1+BP4)
TTN:c.3295G>A; p.(Val1099Met)	VUS	VUS	PM2_Sp+(BP1+BP4)
TTN:c.3409G>C; p.(Gly1137Arg)	LP/VUS	B	BA1+BP1
TTN:c.3472G>C; p.(Val1158Leu)	VUS	VUS	PM2_Sp+(BP1+BP4)
TTN:c.4300C>T; p.(Pro1434Ser)	VUS	VUS	PM2_Sp+(BP1+BP4)
TTN:c.4646-7C>A	VUS	VUS	PM2_Sp+BP4
TTN:c.5222A>T; p.(Asp1741Val)	LP/VUS	VUS	PM2_Sp+(BP1+PP3)
TTN:c.5419C>A; p.(Pro1807Thr)	LP/VUS	VUS	PM2_Sp+(BP1+BP4)
TTN:c.5576G>T; p.(Arg1859Met)	VUS	VUS	PM2_Sp+BP1
TTN:c.6163G>A; p.(Glu2055Lys)	VUS	LB	BS1+(BP1+BP4)
TTN:c.6958C>T; p.(Arg2320Cys)	VUS	VUS	BP1
TTN:c.7611A>T; p.(Arg2537Ser)	VUS	VUS	PM2_Sp+(BP1+BP4)
TTN:c.7817C>T; p.(Ala2606Val)	VUS	VUS	PM2_Sp+BP1
TTN:c.7995C>G; p.(Ile2665Met)	VUS	VUS	PM2_Sp+(BP1+BP4)
TTN:c.8171C>T; p.(Ala2724Val)	VUS	VUS	PM2_Sp+BP1
TTN:c.8320G>A; p.(Glu2774Lys)	LP	VUS	PM2_Sp+BP1
TTN:c.9220C>T; p.(Arg3074*)	LP/VUS	LP	PM2_Sp+PVS1_VS
TTN:c.9472G>T; p.(Val3158Phe)	VUS	VUS	PM2_Sp+BP1
TTN:c.10273G>A; p.(Val3425Ile)	VUS	VUS	PM2_Sp+(BP1+BP4)
TTN:c.10304-8C>G	VUS	VUS	PM2_Sp
TTN:c.10503G>C; p.(Lys3501Asn)	VUS	VUS	PM2_Sp+(BP1+BP4)
TTN:c.10573G>A; p.(Glu3525Lys)	VUS	VUS	(BP1+BP4)
TTN:c.11146T>G; p.(Cys3716Gly)	VUS	VUS	PM2_Sp+BP1
TTN:c.11873T>C; p.(Met3958Thr)	VUS	VUS	PM2_Sp+(BP1+BP4)
TTN:c.14009-1G>A	VUS	VUS	PM2_Sp+PP3
TTN:c.14183A>G; p.(Asn4728Ser)	VUS	VUS	PM2_Sp+(BP1+BP4)
TTN:c.14818G>A; p.(Ala4940Thr)	LP	LB	BS1+BP1
TTN:c.14854A>G; p.(Lys4952Glu)	VUS	VUS	PM2_Sp+BP1
TTN:c.14963G>T; p.(Trp4988Leu)	VUS	VUS	PM2_Sp+(BP1+PP3)
TTN:c.15427A>G; p.(Ile5143Val)	VUS	VUS	PM2_Sp+(BP1+BP4)
TTN:c.15583G>A; p.(Val5195Met)	VUS	VUS	PM2_Sp+(BP1+BP4)
TTN:c.15625G>A; p.(Gly5209Ser)	VUS	VUS	PM2_Sp+BP1
TTN:c.15793C>T; p.(Pro5265Ser)	VUS	VUS	PM2_Sp+BP1
TTN:c.15983-4A>G	VUS	VUS	PM2_Sp+BP4
TTN:c.16066A>G; p.(Thr5356Ala)	LP/VUS	VUS	(BP1+BP4)
TTN:c.16231G>A; p.(Asp5411Asn)	LP	VUS	(BP1+BP4)
TTN:c.17267A>G; p.(Asn5756Ser)	VUS	LB	BS1+(BP1+BP4)
TTN:c.17270A>G; p.(Lys5757Arg)	VUS	B	BA1+(BP1+BP4)
TTN:c.17441G>A; p.(Gly5814Asp)	VUS	B	BA1+BP1
TTN:c.17632G>A; p.(Ala5878Thr)	VUS	LB	BS1+BP1
TTN:c.17743G>A; p.(Val5915Ile)	VUS	VUS	(BP1+BP4)
TTN:c.17789C>T; p.(Ala5930Val)	VUS	VUS	PM2_Sp+(BP1+BP4)
TTN:c.17816G>A; p.(Cys5939Tyr)	LP	LB	BS1+(BP1+BP4)
TTN:c.18052_18054del; p.(Thr6018del)	LP	VUS	BS1+PM4_Sp
TTN:c.18358C>T; p.(Arg6120Trp)	VUS	LB	BS1+BP1
TTN:c.18695T>C; p.(Val6232Ala)	VUS	VUS	PM2_Sp+(BP1+PP3)
TTN:c.18973A>G; p.(Thr6325Ala)	VUS	VUS	PM2_Sp+(BP1+BP4)
TTN:c.19013C>G; p.(Ser6338Cys)	VUS	VUS	PM2_Sp+BP1
TTN:c.20147G>A; p.(Ser6716Asn)	VUS	VUS	PM2_Sp+(BP1+BP4)
TTN:c.20207-4A>G	VUS	VUS	PM2_Sp+BP4
TTN:c.20375C>T; p.(Ser6792Leu)	VUS	VUS	(BP1+BP4)
TTN:c.20494+3C>G	VUS	VUS	PM2_Sp+BP4
TTN:c.20662G>A; p.(Val6888Ile)	VUS	VUS	PM2_Sp+(BP1+BP4)
TTN:c.20887G>A; p.(Asp6963Asn)	VUS	VUS	(BP1+BP4)
TTN:c.20920A>G; p.(Ser6974Gly)	VUS	B	BA1+(BP1+BP4)
TTN:c.21088G>A; p.(Glu7030Lys)	LP	B	BA1+(BP1+BP4)
TTN:c.22562T>C; p.(Ile7521Thr)	VUS	VUS	PM2_Sp+BP1
TTN:c.22796C>T; p.(Thr7599Met)	LP	LB	BS1+(BP1+BP4)
TTN:c.23086G>A; p.(Gly7696Ser)	VUS	B	BA1+BP1
TTN:c.23131A>G; p.(Ile7711Val)	VUS	B	BA1+(BP1+BP4)
TTN:c.23200G>C; p.(Asp7734His)	VUS	VUS	PM2_Sp+(BP1+BP4)
TTN:c.24671C>T; p.(Thr8224Ile)	VUS	VUS	PM2_Sp+(BP1+BP4)
TTN:c.24892A>C; p.(Ile8298Leu)	VUS	VUS	PM2_Sp+(BP1+BP4)
TTN:c.25396G>A; p.(Val8466Ile)	VUS	B	BA1+(BP1+BP4)
TTN:c.25997T>C; p.(Ile8666Thr)	VUS	B	BA1+(BP1+PP3)
TTN:c.26986G>T; p.(Val8996Phe)	VUS	B	BA1+(BP1+BP4)
TTN:c.27581G>A; p.(Arg9194Gln)	VUS	VUS	PM2_Sp+(BP1+BP4)
TTN:c.27809C>T; p.(Thr9270Ile)	VUS	VUS	PM2_Sp+(BP1+BP4)
TTN:c.27913A>G; p.(Ile9305Val)	VUS	VUS	(BP1+BP4)
TTN:c.28357C>T; p.(Pro9453Ser)	VUS	VUS	PM2_Sp+(BP1+BP4)
TTN:c.28454C>T; p.(Thr9485Met)	VUS	B	BA1+(BP1+BP4)
TTN:c.28823-6A>G	VUS	VUS	PM2_Sp+BP4
TTN:c.29295T>A; p.(Tyr9765*)	VUS	LP	PM2_Sp+PVS1_VS*
TTN:c.29321G>A; p.(Arg9774Gln)	VUS	LB	BS1+(BP1+BP4)
TTN:c.29781_29783del; p.(Glu9928del)	VUS	VUS	PM4_Sp
TTN:c.30106C>T; p.(Pro10036Ser)	VUS	LB	BS1+BP1
TTN:c.30179-6_30179-5insG	VUS	VUS	NA
TTN:c.30866A>G; p.(Glu10289Gly)	VUS	B	BA1+(BP1+BP4)
TTN:c.31423A>C; p.(Lys10475Gln)	VUS	VUS	(BP1+BP4)
TTN:c.31696G>T; p.(Val10566Leu)	VUS	B	BA1+(BP1+BP4)
TTN:c.31735C>G; p.(Pro10579Ala)	VUS	VUS	(BP1+BP4)
TTN:c.31738G>A; p.(Glu10580Lys)	VUS	VUS	PM2_Sp+(BP1+BP4)
TTN:c.31948G>T; p.(Val10650Leu)	VUS	VUS	(BP1+BP4)
TTN:c.32245+5A>G	VUS	VUS	PM2_Sp+BP4
TTN:c.32555T>C; p.(Val10852Ala)	VUS	VUS	PM2_Sp+(BP1+BP4)
TTN:c.32880A>C; p.(Glu10960Asp)	VUS	VUS	PM2_Sp+(BP1+BP4)
TTN:c.32932C>A; p.(Pro10978Thr)	VUS	VUS	PM2_Sp+(BP1+BP4)
TTN:c.33568T>G; p.(Cys11190Gly)	LP	VUS	PM2_Sp+BP1
TTN:c.33577C>T; p.(Arg11193Cys)	VUS	VUS	PM2_Sp+(BP1+BP4)
TTN:c.33806T>C; p.(Leu11269Pro)	LP	VUS	PM2_Sp+BP1
TTN:c.33926T>C; p.(Val11309Ala)	VUS	VUS	PM2_Sp+(BP1+BP4)
TTN:c.34341del; p.(Gly11448Valfs*6)	LP	LP	PM2_Sp+PVS1_VS
TTN:c.34372G>C; p.(Val11458Leu)	VUS	VUS	PM2_Sp+(BP1+BP4)
TTN:c.34711+7G>A	VUS	VUS	BP4
TTN:c.34769C>T; p.(Thr11590Ile)	VUS	VUS	PM2_Sp+BP1
TTN:c.34820T>G; p.(Phe11607Cys)	VUS	VUS	(BP1+BP4)
TTN:c.35935G>A; p.(Glu11979Lys)	VUS	VUS	PM2_Sp+(BP1+BP4)
TTN:c.36373C>T; p.(Arg12125Cys)	VUS	B	BA1+(BP1+BP4)
TTN:c.36577C>T; p.(Pro12193Ser)	LP/VUS	LB	BS1+(BP1+BP4)
TTN:c.36715G>A; p.(Asp12239Asn)	VUS	VUS	PM2_Sp+(BP1+BP4)
TTN:c.37349C>T; p.(Ala12450Val)	LP	B	BA1+(BP1+BP4)
TTN:c.38414T>C; p.(Val12805Ala)	VUS	VUS	PM2_Sp+(BP1+BP4)
TTN:c.38682C>A; p.(Cys12894*)	LP	LP	PM2_Sp+PVS1_VS
TTN:c.39386G>A; p.(Arg13129His)	VUS	VUS	BP1
TTN:c.39725C>T; p.(Thr13242Ile)	VUS	VUS	PM2_Sp+(BP1+BP4)
TTN:c.39980T>C; p.(Ile13327Thr)	VUS	VUS	PM2_Sp+BP1
TTN:c.40460G>A; p.(Arg13487His)	VUS	VUS	(BP1+BP4)
TTN:c.40549del; p.(Ser13517Valfs*3)	LP	LP	PM2_Sp+PVS1_VS
TTN:c.40780G>A; p.(Val13594Ile)	VUS	VUS	PM2_Sp+(BP1+BP4)
TTN:c.40979G>A; p.(Arg13660His)	VUS	VUS	BP1
TTN:c.41314G>A; p.(Ala13772Thr)	VUS	VUS	PM2_Sp+BP1
TTN:c.41468G>A; p.(Arg13823Gln)	VUS	LB	BS1+(BP1+BP4)
TTN:c.41709G>T; p.(Trp13903Cys)	VUS	LB	BS1+BP1
TTN:c.41856A>T; p.(Lys13952Asn)	VUS	LB	BS1+(BP1+BP4)
TTN:c.41915C>T; p.(Thr13972Ile)	VUS	VUS	PM2_Sp+(BP1+BP4)
TTN:c.41925del; p.(Leu13976*)	LP	P	PM2_Sp+PS4_Sp+PVS1_VS
TTN:c.43165A>G; p.(Ile14389Val)	VUS	VUS	PM2_Sp+(BP1+BP4)
TTN:c.43196T>C; p.(Ile14399Thr)	VUS	VUS	PM2_Sp+(BP1+BP4)
TTN:c.43291_43293dup; p.(Asp14431dup)	VUS	VUS	PM2_Sp+PM4_Sp
TTN:c.43644A>C; p.(Glu14548Asp)	VUS	VUS	PM2_Sp+(BP1+BP4)
TTN:c.44183G>A; p.(Arg14728His)	VUS	LB	BS1+(BP1+BP4)
TTN:c.44702-6dup	VUS	VUS	PM2_Sp
TTN:c.44832C>G; p.(Asn14944Lys)	LP/VUS	LB	BS1+(BP1+BP4)
TTN:c.45418A>G; p.(Lys15140Glu)	LP	LB	BS1+(BP1+BP4)
TTN:c.45698T>C; p.(Ile15233Thr)	VUS	VUS	PM2_Sp+BP1
TTN:c.45866T>C; p.(Val15289Ala)	VUS	VUS	PM2_Sp+(BP1+BP4)
TTN:c.46156G>A; p.(Val15386Ile)	VUS	VUS	PM2_Sp+(BP1+BP4)
TTN:c.46177+5G>A	VUS	LB	BS1+BS4
TTN:c.46610G>A; p.(Arg15537His)	VUS	VUS	BP1
TTN:c.47435T>C; p.(Ile15812Thr)	LP/VUS	VUS	(BP1+BP4)
TTN:c.47501T>G; p.(Ile15834Ser)	VUS	VUS	BP1
TTN:c.47849A>G; p.(Lys15950Arg)	VUS	B	BA1+(BP1+BP4)
TTN:c.47934A>C; p.(Glu15978Asp)	VUS	VUS	PM2_Sp+(BP1+BP4)
TTN:c.48221T>A; p.(Leu16074Gln)	LP	LB	BS1+(BP1+BP4)
TTN:c.48551C>T; p.(Pro16184Leu)	VUS	LB	BS1+(BP1+BP4)
TTN:c.48610A>G; p.(Thr16204Ala)	LP	VUS	PM2_Sp+(BP1+BP4)
TTN:c.48829A>C; p.(Thr16277Pro)	VUS	VUS	(BP1+BP4)
TTN:c.49237G>A; p.(Ala16413Thr)	VUS	VUS	PM2_Sp+(BP1+BP4)
TTN:c.49366A>G; p.(Ile16456Val)	VUS	VUS	PM2_Sp+(BP1+BP4)
TTN:c.49559-10T>C	VUS	VUS	PM2_Sp+BP4
TTN:c.49979G>A; p.(Arg16660His)	VUS	B	BA1+(BP1+BP4)
TTN:c.50182G>C; p.(Val16728Leu)	VUS	VUS	PM2_Sp+(BP1+BP4)
TTN:c.50486C>T; p.(Thr16829Met)	VUS	LB	BS1+(BP1+BP4)
TTN:c.50516C>G; p.(Thr16839Ser)	VUS	VUS	PM2_Sp+(BP1+BP4)
TTN:c.50638A>G; p.(Lys16880Glu)	LP	VUS	PM2_Sp+(BP1+BP4)
TTN:c.50693G>C; p.(Gly16898Ala)	LP/VUS	LB	BS1+BP1
TTN:c.50984G>A; p.(Ser16995Asn)	LP	VUS	PM2_Sp+BP1
TTN:c.51482_51484delinsCTTCT; p.(Arg17161Thrfs*31)	LP	LP	PM2_Sp+PVS1_VS
TTN:c.51661G>A; p.(Asp17221Asn)	LP/VUS	VUS	BP1
TTN:c.51824A>C; p.(Glu17275Ala)	VUS	VUS	PM2_Sp+(BP1+BP4)
TTN:c.51845A>G; p.(Glu17282Gly)	LP	VUS	PM2_Sp+(BP1+BP4)
TTN:c.51907A>C; p.(Lys17303Gln)	VUS	VUS	PM2_Sp+(BP1+BP4)
TTN:c.52301A>G; p.(Asp17434Gly)	LP/VUS	VUS	BP1
TTN:c.52594G>A; p.(Ala17532Thr)	VUS	VUS	BP1
TTN:c.53017G>C; p.(Glu17673Gln)	VUS	B	BA1+(BP1+BP4)
TTN:c.53117C>T; p.(Pro17706Leu)	LP	B	BA1+(BP1+BP4)
TTN:c.53411C>G; p.(Pro17804Arg)	LP	VUS	PM2_Sp+BP1
TTN:c.53434C>A; p.(Leu17812Met)	VUS	B	BA1+(BP1+BP4)
TTN:c.53693T>C; p.(Ile17898Thr)	VUS	VUS	PM2_Sp+(BP1+BP4)
TTN:c.53732del; p.(Asp17911Valfs*10)	P/LP	P	PM2_Sp+PVS1_VS+PP1_St
TTN:c.53791C>T; p.(Arg17931*)	LP	LP	PM2_Sp+PVS1_VS
TTN:c.54111A>G; p.(Ile18037Met)	VUS	VUS	PM2_Sp+(BP1+BP4)
TTN:c.54218G>A; p.(Arg18073Gln)	LP	B	BA1+BP1
TTN:c.55019G>A; p.(Arg18340Gln)	VUS	LB	BS1+BP1
TTN:c.55030T>C; p.(Ser18344Pro)	VUS	VUS	PM2_Sp+BP1
TTN:c.55105A>G; p.(Arg18369Gly)	LP	VUS	PM2_Sp+BP1
TTN:c.55256A>T; p.(Asp18419Val)	VUS	VUS	PM2_Sp+BP1
TTN:c.55361G>A; p.(Arg18454His)	VUS	LB	BS1+(BP1+BP4)
TTN:c.55733G>A; p.(Cys18578Tyr)	VUS	VUS	PM2_Sp+(BP1+BP4)
TTN:c.55759C>T; p.(Arg18587Cys)	VUS	VUS	PM2_Sp+(BP1+BP4)
TTN:c.55760G>A; p.(Arg18587His)	LP/VUS	VUS	PM2_Sp+(BP1+BP4)
TTN:c.55873C>T; p.(Arg18625Cys)	LP	LB	BS1+(BP1+BP4)
TTN:c.56008C>T; p.(Arg18670Cys)	VUS	VUS	PM2_Sp+(BP1+BP4)
TTN:c.56173G>A; p.(Asp18725Asn)	LP/VUS	VUS	(BP1+BP4)
TTN:c.56719C>T; p.(Gln18907*)	LP	LP	PM2_Sp+PVS1_VS
TTN:c.56763T>G; p.(His18921Gln)	VUS	VUS	PM2_Sp+(BP1+BP4)
TTN:c.57173del; p.(Pro19058Glnfs*70)	LP	LP	PM2_Sp+PVS1_VS
TTN:c.57388C>T; p.(Arg19130Cys)	LP	B	BA1+(BP1+BP4)
TTN:c.57483G>C; p.(Glu19161Asp)	VUS	VUS	PM2_Sp+(BP1+BP4)
TTN:c.58166C>T; p.(Pro19389Leu)	LP	VUS	PM2_Sp+BP1
TTN:c.58590G>C; p.(Gln19530His)	VUS	VUS	PM2_Sp+(BP1+BP4)
TTN:c.58660G>A; p.(Glu19554Lys)	VUS	VUS	PM2_Sp+(BP1+BP4)
TTN:c.58682G>A; p.(Arg19561His)	VUS	LB	BS1+BP1
TTN:c.58846G>A; p.(Gly19616Ser)	LP	VUS	PM2_Sp+BP1
TTN:c.58988G>A; p.(Arg19663His)	VUS	B	BA1+BP1
TTN:c.59117G>A; p.(Arg19706His)	VUS	VUS	PM2_Sp+BP1
TTN:c.59273A>G; p.(Lys19758Arg)	VUS	B	BA1+(BP1+BP4)
TTN:c.59296T>G; p.(Leu19766Val)	VUS	VUS	PM2_Sp+(BP1+BP4)
TTN:c.59410del; p.(Tyr19804Metfs*16)	LP	LP	PM2_Sp+PVS1_VS*
TTN:c.59787G>A; p.(Trp19929*)	LP	LP	PM2_Sp+PVS1_VS
TTN:c.60682A>T; p.(Thr20228Ser)	LP	VUS	PM2_Sp+(BP1+BP4)
TTN:c.60754G>C; p.(Ala20252Pro)	LP/VUS	B	BA1+(BP1+PP3)
TTN:c.62584G>A; p.(Val20862Ile)	VUS	VUS	BP4
TTN:c.62666A>T; p.(Asp20889Val)	VUS	VUS	BP1
TTN:c.62860G>A; p.(Glu20954Lys)	VUS	VUS	PM2_Sp+(BP1+BP4)
TTN:c.63131G>T; p.(Gly21044Val)	VUS	VUS	PM2_Sp+(BP1+PP3)
TTN:c.63271G>A; p.(Gly21091Ser)	LP	VUS	BP1
TTN:c.63436G>A; p.(Glu21146Lys)	VUS	VUS	PM2_Sp+(BP1+BP4)
TTN:c.63442_63452del; p.(Gly21148Hisfs*6)	LP	LP	PM2_Sp+PVS1_VS*
TTN:c.63445G>T; p.(Asp21149Tyr)	VUS	VUS	PM2_Sp+(BP1+BP4)
TTN:c.63457A>G; p.(Ile21153Val)	VUS	VUS	(BP1+BP4)
TTN:c.63596G>A; p.(Arg21199Gln)	VUS	VUS	BP1
TTN:c.63749T>C; p.(Ile21250Thr)	VUS	LB	BS1+(BP1+BP4)
TTN:c.64001T>C; p.(Ile21334Thr)	VUS	B	BA1+(BP1+BP4)
TTN:c.64051A>G; p.(Met21351Val)	VUS	VUS	PM2_Sp+(BP1+BP4)
TTN:c.64335G>C; p.(Glu21445Asp)	VUS	VUS	(BP1+BP4)
TTN:c.64336C>T; p.(Pro21446Ser)	VUS	VUS	PM2_Sp+(BP1+BP4)
TTN:c.64627G>C; p.(Ala21543Pro)	VUS	VUS	BP1
TTN:c.65062A>G; p.(Asn21688Asp)	VUS	LB	BS1+(BP1+BP4)
TTN:c.65615T>C; p.(Ile21872Thr)	VUS	LB	BS1+BP1
TTN:c.65987A>T; p.(Lys21996Ile)	VUS	VUS	PM2_Sp+BP1
TTN:c.66635G>A; p.(Arg22212Gln)	VUS	VUS	PM2_Sp+(BP1+BP4)
TTN:c.67191A>C; p.(Gln22397His)	LP	LB	BS1+(BP1+BP4)
TTN:c.67330C>T; p.(Arg22444Trp)	VUS	B	BA1+(BP1+BP4)
TTN:c.67604G>C; p.(Arg22535Thr)	VUS	VUS	PM2_Sp+(BP1+BP4)
TTN:c.67822C>T; p.(Arg22608Cys)	VUS	LB	BS1+(BP1+BP4)
TTN:c.67978C>T; p.(Pro22660Ser)	VUS	LB	BS1+(BP1+BP4)
TTN:c.68383C>T; p.(Arg22795Cys)	VUS	VUS	PM2_Sp+BP1
TTN:c.69331A>C; p.(Asn23111His)	VUS	VUS	PM2_Sp+BP1
TTN:c.69512C>G; p.(Ala23171Gly)	VUS	LB	BS1+(BP1+BP4)
TTN:c.70012G>A; p.(Glu23338Lys)	LP	LB	BS1+(BP1+BP4)
TTN:c.70972G>C; p.(Glu23658Gln)	VUS	VUS	(BP1+BP4)
TTN:c.71381T>C; p.(Met23794Thr)	VUS	B	BA1+BP1
TTN:c.71522G>A; p.(Arg23841His)	VUS	LB	BS1+(BP1+BP4)
TTN:c.71612G>A; p.(Arg23871His)	LP	VUS	PM2_Sp+(BP1+BP4)
TTN:c.72151C>T; p.(Arg24051Cys)	VUS	VUS	PM2_Sp+(BP1+BP4)
TTN:c.72563G>C; p.(Arg24188Thr)	LP	VUS	PM2_Sp+BP1
TTN:c.72970C>T; p.(Gln24324*)	LP/VUS	LP	PM2_Sp+PVS1_VS
TTN:c.73154C>T; p.(Thr24385Met)	VUS	B	BA1+(BP1+BP4)
TTN:c.73195G>A; p.(Val24399Ile)	VUS	VUS	PM2_Sp+(BP1+BP4)
TTN:c.74195G>A; p.(Arg24732His)	VUS	LB	BS1+(BP1+BP4)
TTN:c.74315T>A; p.(Ile24772Lys)	VUS	VUS	PM2_Sp+(BP1+BP4)
TTN:c.74469G>C; p.(Trp24823Cys)	LP	VUS	PM2_Sp+BP1
TTN:c.74942C>T; p.(Ala24981Val)	VUS	VUS	PM2_Sp+(BP1+BP4)
TTN:c.74987C>T; p.(Ala24996Val)	VUS	B	BA1+(BP1+BP4)
TTN:c.76066T>C; p.(Ser25356Pro)	VUS	VUS	PM2_Sp+(BP1+BP4)
TTN:c.76166G>C; p.(Arg25389Thr)	VUS	LB	BS1+(BP1+BP4)
TTN:c.76681G>T; p.(Val25561Phe)	VUS	VUS	PM2_Sp+BP1
TTN:c.76762G>C; p.(Gly25588Arg)	VUS	VUS	BP1
TTN:c.77076A>C; p.(Glu25692Asp)	VUS	VUS	(BP1+BP4)
TTN:c.77511A>C; p.(Glu25837Asp)	VUS	VUS	PM2_Sp+(BP1+BP4)
TTN:c.77716C>T; p.(Arg25906Cys)	VUS	VUS	PM2_Sp+(BP1+BP4)
TTN:c.77987A>T; p.(Lys25996Ile)	VUS	B	BA1+(BP1+BP4)
TTN:c.78412C>T; p.(Arg26138*)	LP	LP	PM2_Sp+PVS1_VS
TTN:c.78758G>C; p.(Gly26253Ala)	VUS	VUS	PM2_Sp+BP1
TTN:c.78997C>T; p.(Arg26333Cys)	VUS	VUS	PM2_Sp+(BP1+BP4)
TTN:c.79336C>T; p.(Arg26446*)	P	P	PM2_Sp+PVS1_VS+PP1_Mod
TTN:c.79708C>A; p.(Pro26570Thr)	VUS	B	BA1+BP1
TTN:c.79919A>T; p.(Tyr26640Phe)	VUS	LB	BS1+BP1
TTN:c.80054G>A; p.(Ser26685Asn)	VUS	VUS	PM2_Sp+(BP1+BP4)
TTN:c.80174G>A; p.(Arg26725His)	LP	LB	BS1+(BP1+BP4)
TTN:c.80413G>C; p.(Glu26805Gln)	VUS	VUS	PM2_Sp+(BP1+BP4)
TTN:c.80605G>A; p.(Gly26869Ser)	VUS	VUS	PM2_Sp+(BP1+BP4)
TTN:c.80755G>A; p.(Val26919Met)	VUS	LB	BS1+(BP1+BP4)
TTN:c.80981G>A; p.(Gly26994Asp)	LP	LB	BS1+BP1
TTN:c.81016C>T; p.(Arg27006Cys)	VUS	LB	BS1+(BP1+BP4)
TTN:c.81493+1G>T	LP	VUS	PM2_Sp+PVS1_Md
TTN:c.81497C>T; p.(Pro27166Leu)	VUS	VUS	PM2_Sp+(BP1+BP4)
TTN:c.81593T>C; p.(Val27198Ala)	VUS	VUS	PM2_Sp+(BP1+BP4)
TTN:c.81610G>A; p.(Glu27204Lys)	LP	LB	BS1+(BP1+BP4)
TTN:c.81722G>A; p.(Arg27241Gln)	VUS	LB	BS1+(BP1+BP4)
TTN:c.82004C>G; p.(Thr27335Ser)	VUS	VUS	(BP1+BP4)
TTN:c.82243G>A; p.(Val27415Met)	VUS	VUS	(BP1+BP4)
TTN:c.83669G>A; p.(Ser27890Asn)	VUS	VUS	(BP1+BP4)
TTN:c.83680C>T; p.(Arg27894Trp)	VUS	LB	BS1+BP1
TTN:c.83695C>T; p.(Arg27899Cys)	VUS	LB	BS1+(BP1+BP4)
TTN:c.83816C>T; p.(Pro27939Leu)	VUS	VUS	PM2_Sp+(BP1+BP4)
TTN:c.83847_83848del; p.(Asp27951*)	LP	LP	PM2_Sp+PVS1_VS*
TTN:c.84167T>C; p.(Val28056Ala)	VUS	VUS	PM2_Sp+(BP1+BP4)
TTN:c.84472C>T; p.(Pro28158Ser)	VUS	B	BA1+BP1
TTN:c.84518C>T; p.(Ala28173Val)	VUS	VUS	PM2_Sp+(BP1+BP4)
TTN:c.84677A>G; p.(His28226Arg)	VUS	VUS	PM2_Sp+(BP1+BP4)
TTN:c.85078G>C; p.(Asp28360His)	VUS	VUS	BP1
TTN:c.85427G>T; p.(Gly28476Val)	VUS	VUS	BP1
TTN:c.86021G>A; p.(Arg28674His)	VUS	LB	BS1+BP1
TTN:c.86270C>A; p.(Ser28757*)	LP	LP	PM2_Sp+PVS1_VS
TTN:c.86450C>T; p.(Ser28817Leu)	VUS	VUS	PM2_Sp+BP1
TTN:c.86599G>A; p.(Asp28867Asn)	VUS	VUS	(BP1+BP4)
TTN:c.86930G>A; p.(Arg28977His)	VUS	VUS	PM2_Sp+(BP1+BP4)
TTN:c.87262C>G; p.(Leu29088Val)	VUS	VUS	PM2_Sp+BP1
TTN:c.87566T>C; p.(Ile29189Thr)	VUS	LB	BS1+BP1
TTN:c.87949G>A; p.(Ala29317Thr)	VUS	LB	BS1+BP1
TTN:c.88312G>A; p.(Val29438Met)	VUS	LB	BS1+(BP1+BP4)
TTN:c.88480G>C; p.(Asp29494His)	VUS	VUS	PM2_Sp+BP1
TTN:c.88582G>A; p.(Ala29528Thr)	VUS	VUS	(BP1+BP4)
TTN:c.89176G>A; p.(Ala29726Thr)	VUS	VUS	PM2_Sp+(BP1+BP4)
TTN:c.89179G>A; p.(Val29727Met)	VUS	VUS	(BP1+BP4)
TTN:c.89395C>T; p.(Arg29799Cys)	VUS	B	BA1+BP1
TTN:c.89500_89501delinsAG; p.(Pro29834Arg)	VUS	VUS	PM2_Sp+BP1
TTN:c.89737G>A; p.(Gly29913Arg)	VUS	VUS	PM2_Sp+BP1
TTN:c.89795C>A; p.(Pro29932His)	VUS	VUS	PM2_Sp+(BP1+PP3)
TTN:c.89921G>C; p.(Arg29974Thr)	VUS	VUS	PM2_Sp+(BP1+BP4)
TTN:c.90692_90693insCCC; p.(Pro30231dup)	VUS	VUS	PM2_Sp+PM4_Sp
TTN:c.90694G>C; p.(Glu30232Gln)	VUS	VUS	PM2_Sp+(BP1+BP4)
TTN:c.91012G>A; p.(Val30338Ile)	VUS	LB	BS1+(BP1+BP4)
TTN:c.91265T>C; p.(Val30422Ala)	LP	VUS	PM2_Sp+(BP1+BP4)
TTN:c.91423A>G; p.(Ser30475Gly)	VUS	VUS	PM2_Sp+(BP1+BP4)
TTN:c.92034A>C; p.(Glu30678Asp)	VUS	VUS	PM2_Sp+(BP1+BP4)
TTN:c.93155G>C; p.(Ser31052Thr)	VUS	VUS	PM2_Sp+(BP1+BP4)
TTN:c.94209C>A; p.(Asn31403Lys)	VUS	VUS	PM2_Sp+(BP1+BP4)
TTN:c.94724T>C; p.(Met31575Thr)	VUS	VUS	(BP1+BP4)
TTN:c.94757A>G; p.(Lys31586Arg)	VUS	VUS	PM2_Sp+(BP1+BP4)
TTN:c.95443G>C; p.(Glu31815Gln)	LP	B	BA1+(BP1+BP4)
TTN:c.95656del; p.(Glu31886Asnfs*3)	LP	LP	PM2_Sp+PVS1_VS
TTN:c.95984T>C; p.(Val31995Ala)	VUS	LB	BS1+(BP1+BP4)
TTN:c.96288_96289delinsGG; p.(Leu32097Val)	VUS	VUS	PM2_Sp
TTN:c.96416G>C; p.(Ser32139Thr)	VUS	VUS	PM2_Sp+(BP1+BP4)
TTN:c.96542G>A; p.(Arg32181Gln)	VUS	VUS	PM2_Sp+(BP1+BP4)
TTN:c.96547G>C; p.(Ala32183Pro)	VUS	LB	BS1+(BP1+BP4)
TTN:c.96601G>T; p.(Glu32201*)	LP	LP	PM2_Sp+PVS1_VS*
TTN:c.97091G>A; p.(Ser32364Asn)	VUS	VUS	PM2_Sp+(BP1+BP4)
TTN:c.97174C>T; p.(Arg32392Cys)	VUS	VUS	PM2_Sp+(BP1+BP4)
TTN:c.97391_97393del; p.(Thr32464_Gly32465delinsArg)	VUS	VUS	PM2_Sp+PM4_Md
TTN:c.97753G>A; p.(Asp32585Asn)	VUS	VUS	PM2_Sp+(BP1+BP4)
TTN:c.97786C>T; p.(Arg32596Cys)	VUS	VUS	BP1
TTN:c.98009A>G; p.(Glu32670Gly)	VUS	VUS	PM2_Sp+(BP1+BP4)
TTN:c.98236G>A; p.(Ala32746Thr)	VUS	VUS	(BP1+BP4)
TTN:c.98510C>T; p.(Thr32837Ile)	VUS	VUS	PM2_Sp+(BP1+BP4)
TTN:c.99460A>C; p.(Thr33154Pro)	VUS	VUS	PM2_Sp+(BP1+BP4)
TTN:c.99746C>T; p.(Ser33249Leu)	VUS	VUS	PM2_Sp+(BP1+BP4)
TTN:c.99802A>C; p.(Ser33268Arg)	VUS	VUS	PM2_Sp+(BP1+BP4)
TTR:c.148G>A; p.(Val50Met)	P	P	PS4_St+(PM1_Md+PS3_St)
TTR:c.151C>A; p.(His51Asn)	VUS	VUS	PM2_Sp+BP4
TTR:c.424G>A; p.(Val142Ile)	P	P	PS4_St+(PM1_Md+PS3_St)
VCL:c.158A>G; p.(Asn53Ser)	VUS	VUS	BP4+PP2
VCL:c.772del; p.(Trp258Glyfs*9)	LP	VUS	PM2_Sp+PVS1_Md
VCL:c.1091C>T; p.(Thr364Ile)	VUS	VUS	PM2_Sp+BP4
VCL:c.1226G>A; p.(Arg409Gln)	VUS	VUS	PM2_Sp+BP4
VCL:c.1382C>G; p.(Ala461Gly)	VUS	VUS	PM2_Sp+BP4
VCL:c.1599G>A; p.(Met533Ile)	VUS	VUS	PM2_Sp+BP4
VCL:c.1907A>G; p.(His636Arg)	VUS	B	BA1
VCL:c.1917G>T; p.(Lys639Asn)	VUS	VUS	PM2_Sp+BP4
VCL:c.2000C>T; p.(Thr667Met)	VUS	VUS	PM2_Sp+BP4
VCL:c.2046A>T; p.(Leu682Phe)	VUS	VUS	BP4
VCL:c.2767G>A; p.(Val923Met)	VUS	VUS	PM2_Sp+BP4
VCL:c.2801C>T; p.(Ala934Val)	VUS	B	BA1+BP4
VCL:c.2862_2864del; p.(Leu955del)	P	B	BA1+PM4_Sp
VCL:c.3258+10A>T	VUS	B	BA1+BP4
P: Pathogenic; LP: Likely pathogenic; VUS: Variant of uncertain significance; LB: Likely benign; B: Benign. VS: Very strong; St: Strong; Md: Moderate; Sp: Supporting. Criteria that are met but cannot be applied together are indicated in parentheses.
